# Supplementary material for: Benzyl­triphenyl­phospho­nium dichlorido­triphenyl­stannate(IV)
Source: Acta Crystallogr Sect E Struct Rep Online. 2012 Dec 12;69(Pt 1):m42. doi: 10.1107/S1600536812049689 (PMC3588253; doi:10.1107/S1600536812049689)
Supplement: Supplementary file 1 [file e-69-00m42-sup1.cif]

##############################################################################
#                                                                            #
# This CIF contains the data in a paper accepted for publication in          #
# Acta Crystallographica Section E. It conforms to the requirements of       #
# Notes for Authors for Acta Crystallographica Section E, and has been       #
# peer reviewed under the auspices of the IUCr Commission on Journals.       #
#                                                                            #
# Full details of the Crystallographic Information File format               #
# are given in the paper "The Crystallographic Information File (CIF):       #
# a New Standard Archive File for Crystallography" by S. R. Hall, F. H.      #
# Allen and I. D. Brown [Acta Cryst. (1991), A47, 655-685].                  #
#                                                                            #
# The current version of the core CIF dictionary is obtainable from          #
# ftp://ftp.iucr.org/pub/cif_core.dic.                                       #
#                                                                            #
# Software is freely available for graphical display of the structure(s)     #
# in this CIF. For information consult the CIF software page                 #
# http://www.iucr.org/resources/cif/software.                                #
#                                                                            #
# This file may be used for bona fide research purposes within the           #
# scientific community so long as proper attribution is given to the journal # 
# article from which it was obtained.                                        #
#                                                                            #
##############################################################################
data_I
_audit_creation_method     SHELXL-97
_chemical_name_systematic
;
Benzyltriphenylphosphonium dichloridotriphenylstannate(IV)
;
_chemical_name_common     ?
_chemical_formula_moiety     'C25 H22 P +, C18 H15 Cl2 Sn -'
_chemical_formula_sum     'C43 H37 Cl2 P Sn'
_chemical_formula_iupac     '(C25 H22 P) [Sn (C6 H5)3 Cl2]'
_chemical_formula_weight     774.29
_chemical_melting_point     ?
_symmetry_cell_setting     monoclinic
_symmetry_space_group_name_H-M     'P 21/c'
_symmetry_space_group_name_Hall     '-P 2ybc'
loop_
    _symmetry_equiv_pos_as_xyz
    'x, y, z'
    '-x, y+1/2, -z+1/2'
    '-x, -y, -z'
    'x, -y-1/2, z-1/2'
_cell_length_a     10.0222(2)
_cell_length_b     17.1480(3)
_cell_length_c     21.2925(4)
_cell_angle_alpha     90.00
_cell_angle_beta     92.0420(10)
_cell_angle_gamma     90.00
_cell_volume     3657.02(12)
_cell_formula_units_Z     4
_cell_measurement_reflns_used     57161
_cell_measurement_theta_min     1.00
_cell_measurement_theta_max     28.70
_cell_measurement_temperature     293(2)
_exptl_crystal_description     Prism
_exptl_crystal_colour     colorless
_exptl_crystal_size_max     0.25
_exptl_crystal_size_mid     0.25
_exptl_crystal_size_min     0.25
_exptl_crystal_density_diffrn     1.406
_exptl_crystal_density_meas     ?
_exptl_crystal_density_method     'not measured'
_exptl_crystal_F_000     1576
_exptl_absorpt_coefficient_mu     0.918
_exptl_absorpt_correction_type     multi-scan
_exptl_absorpt_process_details     '(SCALEPACK; Otwinowski & Minor, 1997)'
_exptl_absorpt_correction_T_min     0.803
_exptl_absorpt_correction_T_max     0.803
_exptl_special_details     ?
_diffrn_ambient_temperature     293(2)
_diffrn_radiation_type     MoK\a
_diffrn_radiation_wavelength     0.71073
_diffrn_radiation_source     'fine-focus sealed tube'
_diffrn_radiation_monochromator     graphite
_diffrn_measurement_device_type     'Nonius KappaCCD'
_diffrn_measurement_method     '\f scans, and\w scans with \k offset'
_diffrn_detector_area_resol_mean     ?
_diffrn_reflns_number     29025
_diffrn_reflns_av_R_equivalents     0.0716
_diffrn_reflns_av_sigmaI/netI     0.0645
_diffrn_reflns_theta_min     1.91
_diffrn_reflns_theta_max     28.63
_diffrn_reflns_theta_full     28.63
_diffrn_measured_fraction_theta_max     0.997
_diffrn_measured_fraction_theta_full     0.997
_diffrn_reflns_limit_h_min     -13
_diffrn_reflns_limit_h_max     13
_diffrn_reflns_limit_k_min     -23
_diffrn_reflns_limit_k_max     23
_diffrn_reflns_limit_l_min     -28
_diffrn_reflns_limit_l_max     24
_diffrn_standards_number     0
_diffrn_standards_interval_count     .
_diffrn_standards_interval_time     .
_diffrn_standards_decay_%     ?
_refine_special_details
;
Refinement of <i>F</i>^2^ against ALL reflections. The weighted <i>R</i>-factor
<i>wR</i> and goodness of fit <i>S</i> are based on <i>F</i>^2^, conventional
<i>R</i>-factors <i>R</i> are based on <i>F</i>, with <i>F</i> set to zero for
negative <i>F</i>^2^. The threshold expression of <i>F</i>^2^ >
2\s(<i>F</i>^2^) is used only for calculating <i>R</i>-factors(gt) <i>etc</i>.
and is not relevant to the choice of reflections for refinement.
<i>R</i>-factors based on <i>F</i>^2^ are statistically about twice as large
as those based on <i>F</i>, and <i>R</i>- factors based on ALL data will be
even larger.
;
_reflns_number_total     9370
_reflns_number_gt     6243
_reflns_threshold_expression     I>2\s(I)
_refine_ls_structure_factor_coef     Fsqd
_refine_ls_matrix_type     full
_refine_ls_R_factor_all     0.0779
_refine_ls_R_factor_gt     0.0394
_refine_ls_wR_factor_gt     0.0863
_refine_ls_wR_factor_ref     0.1017
_refine_ls_goodness_of_fit_ref     1.025
_refine_ls_restrained_S_all     1.025
_refine_ls_number_reflns     9370
_refine_ls_number_parameters     425
_refine_ls_number_restraints     0
_refine_ls_hydrogen_treatment     constr
_refine_ls_weighting_scheme     calc
_refine_ls_weighting_details
                 'calc w=1/[\s^2^(Fo^2^)+(0.0443P)^2^] where P=(Fo^2^+2Fc^2^)/3'
_atom_sites_solution_hydrogens     geom
_atom_sites_solution_primary     direct
_atom_sites_solution_secondary     difmap
_refine_ls_shift/su_max     0.003
_refine_ls_shift/su_mean     0.000
_refine_diff_density_max     0.797
_refine_diff_density_min     -0.759
_refine_ls_extinction_method     'SHELXS97 (Sheldrick, 2008)'
_refine_ls_extinction_coef     0.00069(19)
_refine_ls_extinction_expression
                                  'Fc^*^=kFc[1+0.001xFc^2^\l^3^/sin(2\q)]^-1/4^'
loop_
    _atom_type_symbol
    _atom_type_description
    _atom_type_scat_dispersion_real
    _atom_type_scat_dispersion_imag
    _atom_type_scat_source
    'C' 'C' 0.0033 0.0016
                         'International Tables Vol C Tables 4.2.6.8 and 6.1.1.4'
    'H' 'H' 0.0000 0.0000
                         'International Tables Vol C Tables 4.2.6.8 and 6.1.1.4'
    'As' 'As' 0.0499 2.0058
                         'International Tables Vol C Tables 4.2.6.8 and 6.1.1.4'
    'Cl' 'Cl' 0.1484 0.1585
                         'International Tables Vol C Tables 4.2.6.8 and 6.1.1.4'
    'O' 'O' 0.0106 0.0060
                         'International Tables Vol C Tables 4.2.6.8 and 6.1.1.4'
    'P' 'P' 0.1023 0.0942
                         'International Tables Vol C Tables 4.2.6.8 and 6.1.1.4'
    'Sn' 'Sn' -0.6537 1.4246
                         'International Tables Vol C Tables 4.2.6.8 and 6.1.1.4'
_computing_data_collection     'COLLECT (Nonius, 2003)'
_computing_cell_refinement     'SCALEPACK (Otwinowski & Minor, 1997)'
_computing_data_reduction     'DENZO (Otwinowski & Minor, 1997)'
_computing_structure_solution     'SHELXS97 (Sheldrick, 2008)'
_computing_structure_refinement     'SHELXL97 (Sheldrick, 2008)'
_computing_molecular_graphics     'ORTEP-3 for Windows (Farrugia, 2012)'
_computing_publication_material     'publCIF (Westrip, 2010)'
loop_
    _atom_site_type_symbol
    _atom_site_label
    _atom_site_fract_x
    _atom_site_fract_y
    _atom_site_fract_z
    _atom_site_U_iso_or_equiv
    _atom_site_adp_type
    _atom_site_calc_flag
    _atom_site_refinement_flags
    _atom_site_occupancy
    _atom_site_symmetry_multiplicity
    _atom_site_disorder_assembly
    _atom_site_disorder_group
    Sn Sn1 0.056967(18) 0.189828(11) 0.831152(8) 0.03831(8) Uani d . 1 1 . .
    P P1 0.60102(8) 0.16081(5) 0.49141(3) 0.04170(18) Uani d . 1 1 . .
    Cl Cl2 0.12400(8) 0.07857(4) 0.75709(4) 0.05285(19) Uani d . 1 1 . .
    Cl Cl1 -0.00860(8) 0.29530(5) 0.91305(4) 0.05139(19) Uani d . 1 1 . .
    C C1 0.1426(3) 0.27746(17) 0.77245(13) 0.0422(6) Uani d . 1 1 . .
    C C2 0.0886(3) 0.35192(18) 0.76919(15) 0.0514(7) Uani d . 1 1 . .
    H H2 0.0196 0.3652 0.7952 0.062 Uiso calc R 1 1 . .
    C C6 0.2473(3) 0.2593(2) 0.73420(15) 0.0547(8) Uani d . 1 1 . .
    H H6 0.2851 0.2098 0.7356 0.066 Uiso calc R 1 1 . .
    C C5 0.2958(4) 0.3156(2) 0.69355(17) 0.0676(10) Uani d . 1 1 . .
    H H5 0.3669 0.3036 0.6683 0.081 Uiso calc R 1 1 . .
    C C4 0.2394(4) 0.3881(2) 0.69064(17) 0.0684(10) Uani d . 1 1 . .
    H H4 0.2717 0.4251 0.6631 0.082 Uiso calc R 1 1 . .
    C C3 0.1358(4) 0.4067(2) 0.72789(16) 0.0619(9) Uani d . 1 1 . .
    H H3 0.0972 0.4559 0.7254 0.074 Uiso calc R 1 1 . .
    C C38 0.7056(3) 0.30371(17) 0.53593(14) 0.0496(7) Uani d . 1 1 . .
    C C37 0.6618(3) 0.25886(18) 0.47796(14) 0.0507(7) Uani d . 1 1 . .
    H H37A 0.7366 0.2557 0.4504 0.061 Uiso calc R 1 1 . .
    H H37B 0.5917 0.2882 0.4560 0.061 Uiso calc R 1 1 . .
    C C43 0.8381(4) 0.3060(2) 0.55450(17) 0.0669(10) Uani d . 1 1 . .
    H H43 0.8998 0.2784 0.5316 0.080 Uiso calc R 1 1 . .
    C C7 -0.1504(3) 0.16911(17) 0.81155(14) 0.0432(6) Uani d . 1 1 . .
    C C12 -0.2192(3) 0.1080(2) 0.83806(17) 0.0599(9) Uani d . 1 1 . .
    H H12 -0.1744 0.0741 0.8656 0.072 Uiso calc R 1 1 . .
    C C8 -0.2210(4) 0.2173(2) 0.77078(19) 0.0694(10) Uani d . 1 1 . .
    H H8 -0.1775 0.2590 0.7525 0.083 Uiso calc R 1 1 . .
    C C10 -0.4208(4) 0.1446(2) 0.7825(2) 0.0746(11) Uani d . 1 1 . .
    H H10 -0.5105 0.1357 0.7722 0.090 Uiso calc R 1 1 . .
    C C11 -0.3545(4) 0.0967(2) 0.8240(2) 0.0748(11) Uani d . 1 1 . .
    H H11 -0.3998 0.0562 0.8430 0.090 Uiso calc R 1 1 . .
    C C13 0.1596(3) 0.12843(16) 0.90599(13) 0.0434(6) Uani d . 1 1 . .
    C C14 0.0930(4) 0.1035(2) 0.95780(15) 0.0612(9) Uani d . 1 1 . .
    H H14 0.0025 0.1146 0.9606 0.073 Uiso calc R 1 1 . .
    C C18 0.2933(3) 0.1121(2) 0.90324(16) 0.0621(9) Uani d . 1 1 . .
    H H18 0.3402 0.1276 0.8685 0.074 Uiso calc R 1 1 . .
    C C39 0.6143(4) 0.3431(2) 0.57196(17) 0.0664(9) Uani d . 1 1 . .
    H H39 0.5235 0.3409 0.5614 0.080 Uiso calc R 1 1 . .
    C C42 0.8818(4) 0.3480(3) 0.60595(19) 0.0879(14) Uani d . 1 1 . .
    H H42 0.9721 0.3490 0.6175 0.106 Uiso calc R 1 1 . .
    C C17 0.3594(4) 0.0720(3) 0.9525(2) 0.0814(12) Uani d . 1 1 . .
    H H17 0.4506 0.0623 0.9510 0.098 Uiso calc R 1 1 . .
    C C15 0.1576(4) 0.0626(2) 1.00562(18) 0.0780(11) Uani d . 1 1 . .
    H H15 0.1102 0.0458 1.0398 0.094 Uiso calc R 1 1 . .
    C C16 0.2897(5) 0.0469(2) 1.00310(19) 0.0824(12) Uani d . 1 1 . .
    H H16 0.3330 0.0193 1.0354 0.099 Uiso calc R 1 1 . .
    C C9 -0.3557(4) 0.2053(3) 0.7564(2) 0.0876(13) Uani d . 1 1 . .
    H H9 -0.4013 0.2388 0.7288 0.105 Uiso calc R 1 1 . .
    C C40 0.6596(5) 0.3860(2) 0.62403(19) 0.0838(13) Uani d . 1 1 . .
    H H40 0.5990 0.4131 0.6479 0.101 Uiso calc R 1 1 . .
    C C41 0.7921(5) 0.3884(3) 0.64018(19) 0.0862(13) Uani d . 1 1 . .
    H H41 0.8217 0.4177 0.6747 0.103 Uiso calc R 1 1 . .
    C C31 0.4480(3) 0.16491(17) 0.53283(13) 0.0420(6) Uani d . 1 1 . .
    C C32 0.3462(3) 0.2142(2) 0.51172(16) 0.0571(8) Uani d . 1 1 . .
    H H32 0.3594 0.2474 0.4779 0.068 Uiso calc R 1 1 . .
    C C36 0.4276(3) 0.11637(18) 0.58369(14) 0.0507(7) Uani d . 1 1 . .
    H H36 0.4951 0.0832 0.5984 0.061 Uiso calc R 1 1 . .
    C C34 0.2063(4) 0.1663(2) 0.59126(18) 0.0657(10) Uani d . 1 1 . .
    H H34 0.1251 0.1670 0.6111 0.079 Uiso calc R 1 1 . .
    C C33 0.2255(3) 0.2142(2) 0.54078(17) 0.0659(9) Uani d . 1 1 . .
    H H33 0.1569 0.2467 0.5261 0.079 Uiso calc R 1 1 . .
    C C35 0.3058(4) 0.1177(2) 0.61241(16) 0.0620(9) Uani d . 1 1 . .
    H H35 0.2917 0.0852 0.6465 0.074 Uiso calc R 1 1 . .
    C C25 0.5706(3) 0.11860(18) 0.41469(13) 0.0460(7) Uani d . 1 1 . .
    C C26 0.4456(3) 0.0926(2) 0.39523(15) 0.0566(8) Uani d . 1 1 . .
    H H26 0.3747 0.0959 0.4221 0.068 Uiso calc R 1 1 . .
    C C30 0.6763(3) 0.1134(2) 0.37403(14) 0.0582(8) Uani d . 1 1 . .
    H H30 0.7605 0.1318 0.3863 0.070 Uiso calc R 1 1 . .
    C C27 0.4260(4) 0.0616(2) 0.33573(17) 0.0699(10) Uani d . 1 1 . .
    H H27 0.3416 0.0447 0.3223 0.084 Uiso calc R 1 1 . .
    C C28 0.5301(4) 0.0557(2) 0.29691(16) 0.0731(11) Uani d . 1 1 . .
    H H28 0.5161 0.0343 0.2571 0.088 Uiso calc R 1 1 . .
    C C29 0.6545(4) 0.0806(2) 0.31523(16) 0.0710(10) Uani d . 1 1 . .
    H H29 0.7249 0.0755 0.2882 0.085 Uiso calc R 1 1 . .
    C C19 0.7220(3) 0.10487(17) 0.53669(14) 0.0438(6) Uani d . 1 1 . .
    C C20 0.7749(3) 0.03695(19) 0.51251(16) 0.0532(8) Uani d . 1 1 . .
    H H20 0.7490 0.0203 0.4723 0.064 Uiso calc R 1 1 . .
    C C24 0.7603(3) 0.1281(2) 0.59706(15) 0.0580(8) Uani d . 1 1 . .
    H H24 0.7233 0.1726 0.6142 0.070 Uiso calc R 1 1 . .
    C C21 0.8664(3) -0.0061(2) 0.54841(19) 0.0671(10) Uani d . 1 1 . .
    H H21 0.9012 -0.0521 0.5325 0.080 Uiso calc R 1 1 . .
    C C23 0.8526(4) 0.0853(2) 0.63147(17) 0.0710(10) Uani d . 1 1 . .
    H H23 0.8792 0.1018 0.6716 0.085 Uiso calc R 1 1 . .
    C C22 0.9059(4) 0.0190(3) 0.6076(2) 0.0727(11) Uani d . 1 1 . .
    H H22 0.9689 -0.0092 0.6312 0.087 Uiso calc R 1 1 . .
loop_
    _atom_site_aniso_label
    _atom_site_aniso_U_11
    _atom_site_aniso_U_22
    _atom_site_aniso_U_33
    _atom_site_aniso_U_12
    _atom_site_aniso_U_13
    _atom_site_aniso_U_23
    Sn1 0.03712(11) 0.04086(12) 0.03680(11) 0.00303(8) -0.00100(7) 0.00082(8)
    P1 0.0413(4) 0.0461(4) 0.0374(4) -0.0044(3) -0.0027(3) 0.0008(3)
    Cl2 0.0652(5) 0.0463(4) 0.0473(4) 0.0065(4) 0.0060(3) -0.0056(3)
    Cl1 0.0534(4) 0.0544(4) 0.0463(4) 0.0097(4) 0.0002(3) -0.0090(3)
    C1 0.0402(15) 0.0449(15) 0.0413(15) -0.0045(13) -0.0026(12) -0.0017(13)
    C2 0.0552(18) 0.0433(17) 0.0557(18) 0.0043(15) 0.0008(14) -0.0006(14)
    C6 0.0542(19) 0.0526(19) 0.0577(19) -0.0007(16) 0.0095(15) 0.0025(15)
    C5 0.066(2) 0.079(3) 0.059(2) -0.021(2) 0.0152(18) -0.0001(18)
    C4 0.089(3) 0.058(2) 0.058(2) -0.027(2) -0.0060(19) 0.0144(17)
    C3 0.080(2) 0.0432(17) 0.061(2) -0.0042(18) -0.0120(18) 0.0099(16)
    C38 0.0605(19) 0.0449(17) 0.0435(16) -0.0105(15) 0.0022(14) -0.0030(13)
    C37 0.0569(18) 0.0494(17) 0.0461(17) -0.0106(15) 0.0034(14) -0.0005(14)
    C43 0.056(2) 0.083(3) 0.062(2) -0.0204(19) 0.0075(16) -0.0217(19)
    C7 0.0382(14) 0.0452(16) 0.0459(16) 0.0028(13) -0.0020(12) -0.0035(13)
    C12 0.0490(18) 0.0528(19) 0.077(2) -0.0025(16) -0.0096(16) 0.0087(17)
    C8 0.0503(19) 0.070(2) 0.086(3) -0.0014(18) -0.0163(18) 0.025(2)
    C10 0.0407(18) 0.081(3) 0.101(3) -0.001(2) -0.0126(19) -0.012(2)
    C11 0.048(2) 0.067(2) 0.110(3) -0.0116(19) 0.001(2) 0.004(2)
    C13 0.0453(16) 0.0420(15) 0.0424(15) 0.0074(13) -0.0072(12) -0.0028(13)
    C14 0.062(2) 0.070(2) 0.0514(19) 0.0067(18) -0.0014(15) 0.0151(17)
    C18 0.0497(18) 0.077(2) 0.058(2) 0.0162(18) -0.0059(15) -0.0075(18)
    C39 0.070(2) 0.059(2) 0.070(2) 0.0042(19) 0.0032(19) -0.0080(18)
    C42 0.077(3) 0.115(4) 0.071(3) -0.035(3) -0.002(2) -0.025(3)
    C17 0.068(2) 0.095(3) 0.079(3) 0.036(2) -0.025(2) -0.011(2)
    C15 0.096(3) 0.082(3) 0.056(2) 0.003(2) -0.008(2) 0.021(2)
    C16 0.106(3) 0.077(3) 0.062(2) 0.029(3) -0.030(2) 0.007(2)
    C9 0.054(2) 0.094(3) 0.113(4) 0.012(2) -0.028(2) 0.026(3)
    C40 0.117(4) 0.073(3) 0.063(2) 0.007(3) 0.018(2) -0.019(2)
    C41 0.116(4) 0.084(3) 0.058(2) -0.032(3) -0.003(2) -0.023(2)
    C31 0.0397(15) 0.0454(15) 0.0405(15) -0.0030(13) -0.0018(12) 0.0029(12)
    C32 0.0489(18) 0.067(2) 0.0549(19) 0.0024(16) -0.0030(14) 0.0130(17)
    C36 0.0597(19) 0.0452(17) 0.0476(17) 0.0024(15) 0.0076(14) 0.0035(13)
    C34 0.051(2) 0.076(2) 0.071(2) -0.0071(19) 0.0140(17) -0.015(2)
    C33 0.0440(18) 0.083(3) 0.070(2) 0.0124(18) -0.0071(16) -0.007(2)
    C35 0.074(2) 0.056(2) 0.057(2) -0.0088(19) 0.0228(18) -0.0001(16)
    C25 0.0502(16) 0.0496(17) 0.0378(15) -0.0092(14) -0.0041(12) -0.0003(13)
    C26 0.0509(18) 0.068(2) 0.0503(18) -0.0128(17) -0.0074(14) 0.0029(16)
    C30 0.0579(19) 0.068(2) 0.0485(18) -0.0169(18) -0.0013(15) -0.0095(16)
    C27 0.077(2) 0.076(2) 0.055(2) -0.030(2) -0.0251(18) 0.0039(18)
    C28 0.107(3) 0.070(2) 0.0406(18) -0.024(2) -0.0170(19) -0.0041(17)
    C29 0.091(3) 0.080(3) 0.0430(18) -0.018(2) 0.0107(18) -0.0062(18)
    C19 0.0385(14) 0.0457(16) 0.0468(16) -0.0023(13) -0.0028(12) 0.0033(13)
    C20 0.0506(18) 0.0546(19) 0.0543(18) -0.0031(16) 0.0009(14) -0.0032(15)
    C24 0.063(2) 0.059(2) 0.0512(18) 0.0004(17) -0.0140(15) -0.0041(16)
    C21 0.055(2) 0.056(2) 0.091(3) 0.0112(18) 0.0097(19) 0.014(2)
    C23 0.069(2) 0.083(3) 0.058(2) -0.009(2) -0.0234(18) 0.013(2)
    C22 0.054(2) 0.081(3) 0.082(3) 0.005(2) -0.0111(19) 0.026(2)
_geom_special_details
;
All s.u.'s (except the s.u. in the dihedral angle between two l.s. planes) are
estimated using the full covariance matrix. The cell s.u.'s are taken into
account individually in the estimation of s.u.'s in distances, angles and
torsion angles; correlations between s.u.'s in cell parameters are only used
when they are defined by crystal symmetry. An approximate (isotropic)
treatment of cell s.u.'s is used for estimating s.u.'s involving l.s. planes.
;
loop_
    _geom_bond_atom_site_label_1
    _geom_bond_atom_site_label_2
    _geom_bond_site_symmetry_2
    _geom_bond_distance
    _geom_bond_publ_flag
    Sn1 C7 . 2.135(3) ?
    Sn1 C13 . 2.142(3) ?
    Sn1 C1 . 2.153(3) ?
    Sn1 Cl2 . 2.5795(7) ?
    Sn1 Cl1 . 2.6127(7) ?
    P1 C31 . 1.797(3) ?
    P1 C19 . 1.799(3) ?
    P1 C25 . 1.803(3) ?
    P1 C37 . 1.814(3) ?
    C1 C6 . 1.386(4) ?
    C1 C2 . 1.388(4) ?
    C2 C3 . 1.381(4) ?
    C2 H2 . 0.9300 ?
    C6 C5 . 1.395(5) ?
    C6 H6 . 0.9300 ?
    C5 C4 . 1.368(5) ?
    C5 H5 . 0.9300 ?
    C4 C3 . 1.366(5) ?
    C4 H4 . 0.9300 ?
    C3 H3 . 0.9300 ?
    C38 C43 . 1.373(5) ?
    C38 C39 . 1.390(5) ?
    C38 C37 . 1.506(4) ?
    C37 H37A . 0.9700 ?
    C37 H37B . 0.9700 ?
    C43 C42 . 1.370(5) ?
    C43 H43 . 0.9300 ?
    C7 C8 . 1.377(4) ?
    C7 C12 . 1.386(4) ?
    C12 C11 . 1.392(5) ?
    C12 H12 . 0.9300 ?
    C8 C9 . 1.389(5) ?
    C8 H8 . 0.9300 ?
    C10 C9 . 1.359(6) ?
    C10 C11 . 1.361(6) ?
    C10 H10 . 0.9300 ?
    C11 H11 . 0.9300 ?
    C13 C18 . 1.372(4) ?
    C13 C14 . 1.378(4) ?
    C14 C15 . 1.379(5) ?
    C14 H14 . 0.9300 ?
    C18 C17 . 1.401(5) ?
    C18 H18 . 0.9300 ?
    C39 C40 . 1.393(5) ?
    C39 H39 . 0.9300 ?
    C42 C41 . 1.366(6) ?
    C42 H42 . 0.9300 ?
    C17 C16 . 1.373(6) ?
    C17 H17 . 0.9300 ?
    C15 C16 . 1.354(6) ?
    C15 H15 . 0.9300 ?
    C16 H16 . 0.9300 ?
    C9 H9 . 0.9300 ?
    C40 C41 . 1.360(6) ?
    C40 H40 . 0.9300 ?
    C41 H41 . 0.9300 ?
    C31 C36 . 1.387(4) ?
    C31 C32 . 1.388(4) ?
    C32 C33 . 1.378(4) ?
    C32 H32 . 0.9300 ?
    C36 C35 . 1.384(4) ?
    C36 H36 . 0.9300 ?
    C34 C35 . 1.364(5) ?
    C34 C33 . 1.372(5) ?
    C34 H34 . 0.9300 ?
    C33 H33 . 0.9300 ?
    C35 H35 . 0.9300 ?
    C25 C26 . 1.380(4) ?
    C25 C30 . 1.395(4) ?
    C26 C27 . 1.381(5) ?
    C26 H26 . 0.9300 ?
    C30 C29 . 1.383(5) ?
    C30 H30 . 0.9300 ?
    C27 C28 . 1.357(5) ?
    C27 H27 . 0.9300 ?
    C28 C29 . 1.362(5) ?
    C28 H28 . 0.9300 ?
    C29 H29 . 0.9300 ?
    C19 C20 . 1.386(4) ?
    C19 C24 . 1.387(4) ?
    C20 C21 . 1.386(5) ?
    C20 H20 . 0.9300 ?
    C24 C23 . 1.372(5) ?
    C24 H24 . 0.9300 ?
    C21 C22 . 1.376(5) ?
    C21 H21 . 0.9300 ?
    C23 C22 . 1.363(6) ?
    C23 H23 . 0.9300 ?
    C22 H22 . 0.9300 ?
loop_
    _geom_angle_atom_site_label_1
    _geom_angle_atom_site_label_2
    _geom_angle_atom_site_label_3
    _geom_angle_site_symmetry_1
    _geom_angle_site_symmetry_3
    _geom_angle
    _geom_angle_publ_flag
    C7 Sn1 C13 . . 120.13(11) ?
    C7 Sn1 C1 . . 114.09(11) ?
    C13 Sn1 C1 . . 125.74(11) ?
    C7 Sn1 Cl2 . . 91.73(8) ?
    C13 Sn1 Cl2 . . 87.85(8) ?
    C1 Sn1 Cl2 . . 92.49(8) ?
    C7 Sn1 Cl1 . . 88.83(8) ?
    C13 Sn1 Cl1 . . 88.24(8) ?
    C1 Sn1 Cl1 . . 91.11(8) ?
    Cl2 Sn1 Cl1 . . 175.77(3) ?
    C31 P1 C19 . . 109.17(13) ?
    C31 P1 C25 . . 109.91(14) ?
    C19 P1 C25 . . 111.14(14) ?
    C31 P1 C37 . . 109.76(14) ?
    C19 P1 C37 . . 110.82(15) ?
    C25 P1 C37 . . 106.01(14) ?
    C6 C1 C2 . . 118.6(3) ?
    C6 C1 Sn1 . . 120.7(2) ?
    C2 C1 Sn1 . . 120.6(2) ?
    C3 C2 C1 . . 121.0(3) ?
    C3 C2 H2 . . 119.5 ?
    C1 C2 H2 . . 119.5 ?
    C1 C6 C5 . . 119.9(3) ?
    C1 C6 H6 . . 120.1 ?
    C5 C6 H6 . . 120.1 ?
    C4 C5 C6 . . 120.3(3) ?
    C4 C5 H5 . . 119.9 ?
    C6 C5 H5 . . 119.9 ?
    C3 C4 C5 . . 120.5(3) ?
    C3 C4 H4 . . 119.8 ?
    C5 C4 H4 . . 119.8 ?
    C4 C3 C2 . . 119.7(3) ?
    C4 C3 H3 . . 120.1 ?
    C2 C3 H3 . . 120.1 ?
    C43 C38 C39 . . 118.4(3) ?
    C43 C38 C37 . . 120.1(3) ?
    C39 C38 C37 . . 121.5(3) ?
    C38 C37 P1 . . 115.7(2) ?
    C38 C37 H37A . . 108.4 ?
    P1 C37 H37A . . 108.4 ?
    C38 C37 H37B . . 108.4 ?
    P1 C37 H37B . . 108.4 ?
    H37A C37 H37B . . 107.4 ?
    C42 C43 C38 . . 121.6(4) ?
    C42 C43 H43 . . 119.2 ?
    C38 C43 H43 . . 119.2 ?
    C8 C7 C12 . . 117.3(3) ?
    C8 C7 Sn1 . . 119.9(2) ?
    C12 C7 Sn1 . . 122.8(2) ?
    C7 C12 C11 . . 120.8(3) ?
    C7 C12 H12 . . 119.6 ?
    C11 C12 H12 . . 119.6 ?
    C7 C8 C9 . . 121.6(4) ?
    C7 C8 H8 . . 119.2 ?
    C9 C8 H8 . . 119.2 ?
    C9 C10 C11 . . 119.9(4) ?
    C9 C10 H10 . . 120.1 ?
    C11 C10 H10 . . 120.1 ?
    C10 C11 C12 . . 120.3(4) ?
    C10 C11 H11 . . 119.8 ?
    C12 C11 H11 . . 119.8 ?
    C18 C13 C14 . . 118.2(3) ?
    C18 C13 Sn1 . . 120.8(2) ?
    C14 C13 Sn1 . . 120.9(2) ?
    C13 C14 C15 . . 121.4(3) ?
    C13 C14 H14 . . 119.3 ?
    C15 C14 H14 . . 119.3 ?
    C13 C18 C17 . . 120.3(3) ?
    C13 C18 H18 . . 119.8 ?
    C17 C18 H18 . . 119.8 ?
    C38 C39 C40 . . 119.6(4) ?
    C38 C39 H39 . . 120.2 ?
    C40 C39 H39 . . 120.2 ?
    C41 C42 C43 . . 119.7(4) ?
    C41 C42 H42 . . 120.1 ?
    C43 C42 H42 . . 120.1 ?
    C16 C17 C18 . . 120.0(4) ?
    C16 C17 H17 . . 120.0 ?
    C18 C17 H17 . . 120.0 ?
    C16 C15 C14 . . 120.4(4) ?
    C16 C15 H15 . . 119.8 ?
    C14 C15 H15 . . 119.8 ?
    C15 C16 C17 . . 119.6(4) ?
    C15 C16 H16 . . 120.2 ?
    C17 C16 H16 . . 120.2 ?
    C10 C9 C8 . . 120.0(4) ?
    C10 C9 H9 . . 120.0 ?
    C8 C9 H9 . . 120.0 ?
    C41 C40 C39 . . 120.4(4) ?
    C41 C40 H40 . . 119.8 ?
    C39 C40 H40 . . 119.8 ?
    C40 C41 C42 . . 120.3(4) ?
    C40 C41 H41 . . 119.9 ?
    C42 C41 H41 . . 119.9 ?
    C36 C31 C32 . . 119.4(3) ?
    C36 C31 P1 . . 120.8(2) ?
    C32 C31 P1 . . 119.7(2) ?
    C33 C32 C31 . . 120.1(3) ?
    C33 C32 H32 . . 120.0 ?
    C31 C32 H32 . . 120.0 ?
    C35 C36 C31 . . 119.5(3) ?
    C35 C36 H36 . . 120.3 ?
    C31 C36 H36 . . 120.3 ?
    C35 C34 C33 . . 120.2(3) ?
    C35 C34 H34 . . 119.9 ?
    C33 C34 H34 . . 119.9 ?
    C34 C33 C32 . . 120.1(3) ?
    C34 C33 H33 . . 119.9 ?
    C32 C33 H33 . . 119.9 ?
    C34 C35 C36 . . 120.7(3) ?
    C34 C35 H35 . . 119.7 ?
    C36 C35 H35 . . 119.7 ?
    C26 C25 C30 . . 119.6(3) ?
    C26 C25 P1 . . 121.6(2) ?
    C30 C25 P1 . . 118.7(2) ?
    C25 C26 C27 . . 119.8(3) ?
    C25 C26 H26 . . 120.1 ?
    C27 C26 H26 . . 120.1 ?
    C29 C30 C25 . . 119.3(3) ?
    C29 C30 H30 . . 120.3 ?
    C25 C30 H30 . . 120.3 ?
    C28 C27 C26 . . 120.0(3) ?
    C28 C27 H27 . . 120.0 ?
    C26 C27 H27 . . 120.0 ?
    C27 C28 C29 . . 121.2(3) ?
    C27 C28 H28 . . 119.4 ?
    C29 C28 H28 . . 119.4 ?
    C28 C29 C30 . . 120.0(3) ?
    C28 C29 H29 . . 120.0 ?
    C30 C29 H29 . . 120.0 ?
    C20 C19 C24 . . 119.2(3) ?
    C20 C19 P1 . . 120.6(2) ?
    C24 C19 P1 . . 120.2(2) ?
    C21 C20 C19 . . 119.8(3) ?
    C21 C20 H20 . . 120.1 ?
    C19 C20 H20 . . 120.1 ?
    C23 C24 C19 . . 120.1(3) ?
    C23 C24 H24 . . 120.0 ?
    C19 C24 H24 . . 120.0 ?
    C22 C21 C20 . . 120.1(4) ?
    C22 C21 H21 . . 120.0 ?
    C20 C21 H21 . . 120.0 ?
    C22 C23 C24 . . 120.8(4) ?
    C22 C23 H23 . . 119.6 ?
    C24 C23 H23 . . 119.6 ?
    C23 C22 C21 . . 120.0(4) ?
    C23 C22 H22 . . 120.0 ?
    C21 C22 H22 . . 120.0 ?
loop_
    _geom_torsion_atom_site_label_1
    _geom_torsion_atom_site_label_2
    _geom_torsion_atom_site_label_3
    _geom_torsion_atom_site_label_4
    _geom_torsion_site_symmetry_1
    _geom_torsion_site_symmetry_2
    _geom_torsion_site_symmetry_3
    _geom_torsion_site_symmetry_4
    _geom_torsion
    _geom_torsion_publ_flag
    C7 Sn1 C1 C6 . . . . -119.9(3) ?
    C13 Sn1 C1 C6 . . . . 62.3(3) ?
    Cl2 Sn1 C1 C6 . . . . -26.9(3) ?
    Cl1 Sn1 C1 C6 . . . . 150.9(2) ?
    C7 Sn1 C1 C2 . . . . 56.0(3) ?
    C13 Sn1 C1 C2 . . . . -121.8(2) ?
    Cl2 Sn1 C1 C2 . . . . 149.0(2) ?
    Cl1 Sn1 C1 C2 . . . . -33.2(2) ?
    C6 C1 C2 C3 . . . . 1.4(5) ?
    Sn1 C1 C2 C3 . . . . -174.7(3) ?
    C2 C1 C6 C5 . . . . -0.1(5) ?
    Sn1 C1 C6 C5 . . . . 175.9(3) ?
    C1 C6 C5 C4 . . . . -0.9(6) ?
    C6 C5 C4 C3 . . . . 0.7(6) ?
    C5 C4 C3 C2 . . . . 0.6(6) ?
    C1 C2 C3 C4 . . . . -1.6(5) ?
    C43 C38 C37 P1 . . . . 96.7(3) ?
    C39 C38 C37 P1 . . . . -83.0(4) ?
    C31 P1 C37 C38 . . . . 66.4(3) ?
    C19 P1 C37 C38 . . . . -54.3(3) ?
    C25 P1 C37 C38 . . . . -174.9(2) ?
    C39 C38 C43 C42 . . . . -2.2(6) ?
    C37 C38 C43 C42 . . . . 178.2(4) ?
    C13 Sn1 C7 C8 . . . . 169.3(3) ?
    C1 Sn1 C7 C8 . . . . -8.7(3) ?
    Cl2 Sn1 C7 C8 . . . . -102.2(3) ?
    Cl1 Sn1 C7 C8 . . . . 82.0(3) ?
    C13 Sn1 C7 C12 . . . . -11.1(3) ?
    C1 Sn1 C7 C12 . . . . 171.0(2) ?
    Cl2 Sn1 C7 C12 . . . . 77.5(3) ?
    Cl1 Sn1 C7 C12 . . . . -98.4(3) ?
    C8 C7 C12 C11 . . . . -0.4(5) ?
    Sn1 C7 C12 C11 . . . . 180.0(3) ?
    C12 C7 C8 C9 . . . . -0.3(6) ?
    Sn1 C7 C8 C9 . . . . 179.3(3) ?
    C9 C10 C11 C12 . . . . -2.2(7) ?
    C7 C12 C11 C10 . . . . 1.7(6) ?
    C7 Sn1 C13 C18 . . . . 150.4(2) ?
    C1 Sn1 C13 C18 . . . . -31.9(3) ?
    Cl2 Sn1 C13 C18 . . . . 59.6(3) ?
    Cl1 Sn1 C13 C18 . . . . -122.0(3) ?
    C7 Sn1 C13 C14 . . . . -28.9(3) ?
    C1 Sn1 C13 C14 . . . . 148.8(2) ?
    Cl2 Sn1 C13 C14 . . . . -119.6(3) ?
    Cl1 Sn1 C13 C14 . . . . 58.7(3) ?
    C18 C13 C14 C15 . . . . -0.6(5) ?
    Sn1 C13 C14 C15 . . . . 178.7(3) ?
    C14 C13 C18 C17 . . . . -0.9(5) ?
    Sn1 C13 C18 C17 . . . . 179.9(3) ?
    C43 C38 C39 C40 . . . . 2.4(5) ?
    C37 C38 C39 C40 . . . . -177.9(3) ?
    C38 C43 C42 C41 . . . . 0.4(7) ?
    C13 C18 C17 C16 . . . . 1.8(6) ?
    C13 C14 C15 C16 . . . . 1.0(6) ?
    C14 C15 C16 C17 . . . . 0.0(7) ?
    C18 C17 C16 C15 . . . . -1.4(7) ?
    C11 C10 C9 C8 . . . . 1.5(7) ?
    C7 C8 C9 C10 . . . . -0.2(7) ?
    C38 C39 C40 C41 . . . . -1.0(6) ?
    C39 C40 C41 C42 . . . . -0.9(7) ?
    C43 C42 C41 C40 . . . . 1.1(7) ?
    C19 P1 C31 C36 . . . . -12.8(3) ?
    C25 P1 C31 C36 . . . . 109.3(3) ?
    C37 P1 C31 C36 . . . . -134.4(3) ?
    C19 P1 C31 C32 . . . . 170.6(3) ?
    C25 P1 C31 C32 . . . . -67.2(3) ?
    C37 P1 C31 C32 . . . . 49.0(3) ?
    C36 C31 C32 C33 . . . . -0.7(5) ?
    P1 C31 C32 C33 . . . . 175.9(3) ?
    C32 C31 C36 C35 . . . . 0.2(5) ?
    P1 C31 C36 C35 . . . . -176.3(3) ?
    C35 C34 C33 C32 . . . . -0.9(6) ?
    C31 C32 C33 C34 . . . . 1.0(6) ?
    C33 C34 C35 C36 . . . . 0.5(6) ?
    C31 C36 C35 C34 . . . . -0.1(5) ?
    C31 P1 C25 C26 . . . . -1.8(3) ?
    C19 P1 C25 C26 . . . . 119.1(3) ?
    C37 P1 C25 C26 . . . . -120.4(3) ?
    C31 P1 C25 C30 . . . . 177.3(3) ?
    C19 P1 C25 C30 . . . . -61.8(3) ?
    C37 P1 C25 C30 . . . . 58.7(3) ?
    C30 C25 C26 C27 . . . . 0.0(5) ?
    P1 C25 C26 C27 . . . . 179.1(3) ?
    C26 C25 C30 C29 . . . . -1.4(5) ?
    P1 C25 C30 C29 . . . . 179.5(3) ?
    C25 C26 C27 C28 . . . . 1.0(6) ?
    C26 C27 C28 C29 . . . . -0.6(6) ?
    C27 C28 C29 C30 . . . . -0.8(6) ?
    C25 C30 C29 C28 . . . . 1.8(6) ?
    C31 P1 C19 C20 . . . . 118.8(2) ?
    C25 P1 C19 C20 . . . . -2.5(3) ?
    C37 P1 C19 C20 . . . . -120.1(2) ?
    C31 P1 C19 C24 . . . . -59.2(3) ?
    C25 P1 C19 C24 . . . . 179.4(2) ?
    C37 P1 C19 C24 . . . . 61.8(3) ?
    C24 C19 C20 C21 . . . . -1.0(5) ?
    P1 C19 C20 C21 . . . . -179.0(2) ?
    C20 C19 C24 C23 . . . . 2.0(5) ?
    P1 C19 C24 C23 . . . . -179.9(3) ?
    C19 C20 C21 C22 . . . . -0.8(5) ?
    C19 C24 C23 C22 . . . . -1.3(6) ?
    C24 C23 C22 C21 . . . . -0.5(6) ?
    C20 C21 C22 C23 . . . . 1.5(6) ?
loop_
    _geom_hbond_atom_site_label_D
    _geom_hbond_atom_site_label_H
    _geom_hbond_atom_site_label_A
    _geom_hbond_site_symmetry_A
    _geom_hbond_distance_DH
    _geom_hbond_distance_HA
    _geom_hbond_distance_DA
    _geom_hbond_angle_DHA
    C35 H35 Cl2 . 0.93 2.94 3.696(3) 138.9
    C37 H37A Cl1 4_665 0.97 2.84 3.743(3) 155.3
    C30 H30 Cl1 4_665 0.93 2.67 3.596(3) 171.3
data_global
_journal_date_recd_electronic     2012-09-30
_journal_date_accepted     2012-12-03
_journal_name_full     'Acta Crystallographica, Section E'
_journal_year     2013
_journal_volume     69
_journal_issue      1
_journal_page_first     m42
_journal_page_last     m42
_journal_paper_category     QM
_journal_paper_doi     10.1107/S1600536812049689
_journal_coeditor_code     PK2448
_publ_contact_author_name     'Libasse Diop'
_publ_contact_author_address
;
Departement de Chimie, Faculte des Sciences et Techniques,
Universite Cheikh
Anta Diop, Dakar
Senegal
;
_publ_contact_author_email     'dlibasse@gmail.com'
_publ_contact_author_fax     '00221338246318'
_publ_contact_author_phone     '00221338247804'
_publ_section_title
;
Benzyltriphenylphosphonium dichloridotriphenylstannate(IV)
;
loop_
    _publ_author_name
    _publ_author_footnote
    _publ_author_address
    'Traore, Bocar' .
;
Departement de Chimie, Facult\'e des Sciences et Techniques,
Universit\'e Cheikh
Anta Diop, Dakar
Senegal
;
    'Boye, Mouhamadou Sembene' .
;
Departement de Chimie, Facult\'e des Sciences et Techniques,
Universit\'e Cheikh
Anta Diop, Dakar
Senegal
;
    'Sidibe, Mamadou' .
;
Departement de Chimie, Facult\'e des Sciences et Techniques,
Universit\'e Cheikh
Anta Diop, Dakar
Senegal
;
    'Diop, Libasse' .
;
Departement de Chimie, Facult\'e des Sciences et Techniques,
Universit\'e Cheikh
Anta Diop, Dakar
Senegal
;
    'Guionneau, Philippe' .
;
CNRS, Universit\'e de Bordeaux, ICMCB, UPR 9048, 87 avenue du Dr A. Schweitzer,
F-33608 Pessac, France
;
