# Supplementary material for: Benzyl­triphenyl­phospho­nium dichlorido­triphenyl­stannate(IV)
Source: Acta Crystallogr Sect E Struct Rep Online. 2012 Dec 12;69(Pt 1):m42. doi: 10.1107/S1600536812049689 (PMC3588253; doi:10.1107/S1600536812049689)
Supplement: Supplementary file 2 [file e-69-00m42-Isup2.hkl]

#
# h,k,l, Fc-squared, Fo-squared, sigma(Fo-squared) and status flag
#
data_I
_shelx_title ' bt060f-1 in P 21/c'
_shelx_refln_list_code          4
_shelx_F_calc_maximum      298.01
_exptl_crystal_F_000      1576.00
_reflns_d_resolution_high  0.7417
 
loop_
 _symmetry_equiv_pos_as_xyz
 'x, y, z'
 '-x, y+1/2, -z+1/2'
 '-x, -y, -z'
 'x, -y-1/2, z-1/2'
 
_cell_length_a    10.0222
_cell_length_b    17.1480
_cell_length_c    21.2925
_cell_angle_alpha  90.000
_cell_angle_beta   92.042
_cell_angle_gamma  90.000
 
_shelx_F_squared_multiplier     1.000
 
loop_
 _refln_index_h
 _refln_index_k
 _refln_index_l
 _refln_F_squared_calc
 _refln_F_squared_meas
 _refln_F_squared_sigma
 _refln_observed_status
   2   0   0     1234.08     1242.57     44.19 o
   3   0   0     4924.29     4705.46    262.81 o
   4   0   0     7181.88     7877.86    216.88 o
   5   0   0       15.09       40.60     21.01 o
   6   0   0     3099.62     2969.90    103.87 o
   7   0   0      217.42      256.63     66.44 o
   8   0   0     1230.75     1136.69     65.34 o
   9   0   0      693.67      684.14     44.64 o
  10   0   0     1544.47     1517.82     72.39 o
  11   0   0     1365.74     1583.13    109.27 o
  12   0   0       94.95      134.35     65.09 o
  13   0   0       35.62      -44.29    103.35 o
   1   1   0      459.20      524.47     36.93 o
   2   1   0    47931.16    46446.70   1708.18 o
   3   1   0    10733.59    10379.70    232.81 o
   4   1   0    20397.09    19399.27    441.01 o
   5   1   0    15504.93    15414.79    289.41 o
   6   1   0      565.49      431.48     23.69 o
   7   1   0     2799.64     2641.96     93.17 o
   8   1   0       19.58      -20.01     25.59 o
   9   1   0       11.29      -18.17     27.04 o
  10   1   0      475.54      412.13     47.47 o
  11   1   0     1053.38     1059.69     55.41 o
  12   1   0      566.10      659.27     73.52 o
  13   1   0     1038.09     1030.05     99.19 o
   0   2   0    39138.93    40051.66    967.73 o
   1   2   0    16348.17    15633.22    546.31 o
   2   2   0     5483.45     5626.30    269.10 o
   3   2   0    19782.95    19345.57    493.67 o
   4   2   0     3499.87     3185.55     87.30 o
   5   2   0     2822.80     2735.10    136.12 o
   6   2   0      306.03      303.88     30.61 o
   7   2   0     2136.12     2030.32     97.67 o
   8   2   0     1803.95     1676.38     80.07 o
   9   2   0     1855.83     1976.66     74.69 o
  10   2   0      688.70      698.03     68.20 o
  11   2   0      353.93      325.29     38.51 o
  12   2   0        0.25        5.74     60.73 o
  13   2   0       37.27       15.90     67.26 o
   1   3   0       74.33       70.42      7.96 o
   2   3   0      611.74      595.84     29.19 o
   3   3   0     1212.76     1347.00     62.04 o
   4   3   0     1234.52     1089.15     56.14 o
   5   3   0     4310.80     4358.05    113.71 o
   6   3   0     6501.61     6280.37    174.70 o
   7   3   0      266.54      264.58     36.04 o
   8   3   0       53.98       33.32     27.70 o
   9   3   0       11.13      -31.02     61.80 o
  10   3   0      212.00      191.23     56.27 o
  11   3   0      426.68      539.50     45.72 o
  12   3   0      346.65      254.19     63.85 o
  13   3   0       97.12      157.38     65.09 o
   0   4   0    55100.51    57389.42    997.94 o
   1   4   0     9770.27     9862.34    168.56 o
   2   4   0      807.08      824.83     27.32 o
   3   4   0      695.30      911.57    115.83 o
   4   4   0     3119.19     2760.12    228.28 o
   5   4   0       86.84       78.26     13.72 o
   6   4   0      835.73      675.24     34.97 o
   7   4   0      805.56      729.06     37.47 o
   8   4   0      110.06      158.06     27.01 o
   9   4   0       52.62       19.71     29.47 o
  10   4   0      103.43      101.36     33.03 o
  11   4   0        9.05      -25.66     25.66 o
  12   4   0        5.70       67.37     34.41 o
  13   4   0        2.39       25.57     56.72 o
   1   5   0     4243.78     4420.63     78.17 o
   2   5   0     2719.85     2504.87     60.03 o
   3   5   0      608.01      573.30     36.64 o
   4   5   0     5232.97     5287.29    462.10 o
   5   5   0     4106.01     3966.74    205.02 o
   6   5   0      916.96      914.11     50.09 o
   7   5   0     3504.22     3222.30    143.22 o
   8   5   0      535.74      509.91     25.57 o
   9   5   0       31.38       14.20     13.80 o
  10   5   0      122.30      140.35     30.90 o
  11   5   0       69.43       75.64     37.29 o
  12   5   0        0.95      -46.11     46.11 o
  13   5   0       94.14      114.83     69.17 o
   0   6   0        9.82       22.15     15.66 o
   1   6   0     7250.01     7286.79    117.61 o
   2   6   0    18239.96    18208.33    782.71 o
   3   6   0     2369.36     2093.72     79.98 o
   4   6   0      425.69      416.12     52.08 o
   5   6   0     1102.75     1069.65     44.87 o
   6   6   0     2953.04     3047.26    241.18 o
   7   6   0     1030.14     1001.39     56.19 o
   8   6   0     2421.36     2375.69    152.61 o
   9   6   0     3033.40     2986.98    185.24 o
  10   6   0       14.35      -19.46     39.84 o
  11   6   0      263.36      226.22     54.40 o
  12   6   0       20.06      -44.99     54.62 o
  13   6   0       26.96      -80.20     88.28 o
   1   7   0      813.99      788.85     26.65 o
   2   7   0     1505.09     1291.51     35.59 o
   3   7   0     1607.25     1463.90     53.30 o
   4   7   0    13990.57    13968.32   1003.05 o
   5   7   0     6882.52     6740.67    574.22 o
   6   7   0     5335.05     5270.65    343.13 o
   7   7   0     4424.41     4533.92    146.39 o
   8   7   0       73.08      141.54     48.58 o
   9   7   0       18.94       20.92     46.69 o
  10   7   0      171.51      189.28     91.59 o
  11   7   0      584.72      605.27     70.85 o
  12   7   0      132.60      155.66     59.86 o
   0   8   0    18955.48    19007.75    392.96 o
   1   8   0    18385.96    18495.29    260.80 o
   2   8   0    18717.73    18904.79    286.29 o
   3   8   0     2669.44     2598.63    132.23 o
   4   8   0        6.63       32.57     28.56 o
   5   8   0      121.21      120.79     18.39 o
   6   8   0      215.42      215.62     23.90 o
   7   8   0     1442.22     1553.17     65.09 o
   8   8   0     1681.64     1730.36     73.52 o
   9   8   0     2044.45     2035.84    132.92 o
  10   8   0      689.86      715.94     72.72 o
  11   8   0      298.75      316.42     60.95 o
  12   8   0      205.22      281.00    114.70 o
   1   9   0     3580.07     3552.92     65.64 o
   2   9   0     5077.25     4859.24    139.18 o
   3   9   0    16633.39    16547.41    612.13 o
   4   9   0     4849.63     4920.80    157.90 o
   5   9   0     5573.36     5660.70    376.74 o
   6   9   0     2455.97     2424.64    131.83 o
   7   9   0      105.83      133.65     27.34 o
   8   9   0        7.75       -5.91     24.61 o
   9   9   0       56.01       64.09     32.48 o
  10   9   0       14.29      -20.35     34.41 o
  11   9   0      247.12      204.73     50.48 o
  12   9   0      562.32      533.44    124.03 o
   0  10   0    18168.97    19625.85    409.79 o
   1  10   0    16496.08    16392.11    260.39 o
   2  10   0     1818.06     1524.38     41.19 o
   3  10   0     3732.14     3861.24     80.89 o
   4  10   0      872.17      829.70     75.67 o
   5  10   0      517.79      557.51     37.94 o
   6  10   0       13.93        8.83     22.96 o
   7  10   0      506.31      482.27     26.22 o
   8  10   0      864.53      967.58     93.88 o
   9  10   0      302.64      378.98     50.09 o
  10  10   0      565.20      660.30     58.61 o
  11  10   0       69.13       32.88    113.42 o
  12  10   0       88.72       58.20    109.97 o
   1  11   0        0.66       45.95     17.89 o
   2  11   0       67.96       37.73     16.30 o
   3  11   0     3204.74     3182.30    120.50 o
   4  11   0     1007.22     1009.56     86.32 o
   5  11   0      419.16      530.89     43.65 o
   6  11   0      925.07      912.64     42.11 o
   7  11   0       40.89       29.53     13.92 o
   8  11   0      482.89      458.00     35.93 o
   9  11   0      154.00      116.70     26.31 o
  10  11   0      198.95      178.93     59.57 o
  11  11   0      164.81      208.04    113.42 o
   0  12   0      108.51      173.28     33.63 o
   1  12   0      609.79      594.91     31.22 o
   2  12   0        2.08      -14.66     14.66 o
   3  12   0     1561.22     1780.38     52.12 o
   4  12   0     4065.11     3928.34    161.03 o
   5  12   0       50.13       57.92     24.88 o
   6  12   0       96.69      149.63     49.99 o
   7  12   0       90.78       88.50     67.84 o
   8  12   0      275.37      218.50     29.76 o
   9  12   0       22.26      -17.86     32.33 o
  10  12   0        9.41       29.32     76.51 o
  11  12   0       13.88       91.54     92.11 o
   1  13   0      104.30      120.70     22.40 o
   2  13   0      403.89      331.67     44.75 o
   3  13   0       32.42       74.76     32.24 o
   4  13   0       45.29       59.99     31.17 o
   5  13   0     1223.43     1304.07     59.00 o
   6  13   0       39.37      104.65     29.27 o
   7  13   0      153.51      133.60     34.97 o
   8  13   0        7.62        3.33     20.09 o
   9  13   0       86.48      109.41     34.35 o
  10  13   0       19.30       19.46     67.49 o
  11  13   0        4.15      -95.52     95.52 o
   0  14   0      923.34      846.07     56.72 o
   1  14   0       39.07       65.87     21.68 o
   2  14   0        6.16        2.86     17.89 o
   3  14   0      537.85      495.33     33.94 o
   4  14   0      766.42      816.20     84.29 o
   5  14   0       37.65       35.92     28.44 o
   6  14   0      532.55      610.04     44.64 o
   7  14   0      398.34      387.90     27.17 o
   8  14   0     1230.36     1294.36     70.14 o
   9  14   0      470.43      587.21     75.62 o
  10  14   0      168.58      243.61    155.02 o
   1  15   0      118.03      120.92     24.39 o
   2  15   0       37.51       13.28     26.64 o
   3  15   0     1257.59     1290.01     53.95 o
   4  15   0     1932.26     2069.23     68.50 o
   5  15   0     2392.84     2452.19    280.17 o
   6  15   0     1684.68     1802.33    132.13 o
   7  15   0      304.73      284.98     20.92 o
   8  15   0      383.22      316.40     48.97 o
   9  15   0       31.21      -76.77    132.87 o
  10  15   0       85.00      -54.26     90.99 o
   0  16   0     1270.93     1248.60     95.99 o
   1  16   0     2235.83     2379.06     67.44 o
   2  16   0      866.24      866.39     50.09 o
   3  16   0      591.40      579.00     41.08 o
   4  16   0      346.95      326.33     55.41 o
   5  16   0      487.73      561.46     49.02 o
   6  16   0       76.97       24.98     32.39 o
   7  16   0      365.38      370.72     51.42 o
   8  16   0     1168.10     1164.28    177.20 o
   9  16   0      451.09      408.98    117.37 o
   1  17   0      900.19      922.16     46.89 o
   2  17   0      793.92      849.28     51.33 o
   3  17   0     2399.33     2643.96    149.23 o
   4  17   0     1048.03     1083.43     58.71 o
   5  17   0      791.58      863.84     58.52 o
   6  17   0     1040.95     1048.85    111.27 o
   7  17   0       23.98      -48.49     48.49 o
   8  17   0      230.41      250.99     98.77 o
   9  17   0        0.11       12.65     91.23 o
   0  18   0      527.06      642.42     92.28 o
   1  18   0     2840.64     3022.77     90.71 o
   2  18   0      824.05      759.65     48.83 o
   3  18   0      235.21      208.77     43.22 o
   4  18   0        7.32      -25.84     25.84 o
   5  18   0      263.81      310.50     45.13 o
   6  18   0       23.40      -36.91     62.75 o
   7  18   0      317.14      346.29    111.67 o
   8  18   0      158.38      133.08     93.52 o
   1  19   0        6.28      -11.60     25.05 o
   2  19   0      318.29      277.90     44.44 o
   3  19   0      482.80      484.93     41.26 o
   4  19   0      301.15      250.99     51.42 o
   5  19   0      359.10      363.66     74.90 o
   6  19   0      216.73      149.64    158.71 o
   7  19   0       15.75      -55.77    118.11 o
   0  20   0      131.21       98.57     44.14 o
   1  20   0       49.28       44.07     36.23 o
   2  20   0      113.96      126.12     35.10 o
   3  20   0      285.59      347.34     43.69 o
   4  20   0       86.58       92.76     55.89 o
   5  20   0        1.59       87.00     64.53 o
   6  20   0       20.20       50.65     75.55 o
   1  21   0       87.97      156.55     33.49 o
   2  21   0        0.09        1.01     36.23 o
   3  21   0       57.51       68.05     48.56 o
   4  21   0        3.19      -18.45     67.86 o
   5  21   0       12.73       75.98    106.91 o
   0  22   0       29.15       60.90     92.27 o
   1  22   0      191.14       85.70     45.39 o
   2  22   0        9.67       28.26     64.68 o
   3  22   0       20.62      -81.13    104.38 o
   4  22   0        0.53       62.13    121.80 o
   1  23   0       40.81       10.20     68.93 o
 -13   1   1       39.86       55.52     58.51 o
 -12   1   1       23.80       31.35     35.62 o
 -11   1   1        0.15        7.70     18.21 o
 -10   1   1      132.63      102.66     28.00 o
  -9   1   1      527.52      557.92     41.17 o
  -8   1   1      385.84      381.88     36.07 o
  -7   1   1     2857.00     2663.30     70.37 o
  -6   1   1      183.81      221.69     17.65 o
  -5   1   1     1923.95     1923.20     56.74 o
  -4   1   1     7683.13     7665.36    141.77 o
  -3   1   1      927.99      968.98     51.88 o
  -2   1   1     2527.89     2358.95     57.39 o
  -1   1   1     3620.12     3042.00    155.63 o
   1   1   1    11094.33    10839.66    457.19 o
   2   1   1      303.64      289.25     18.12 o
   3   1   1     5756.20     5510.96    127.48 o
   4   1   1     1650.83     1531.48     49.02 o
   5   1   1      294.35      332.43     22.17 o
   6   1   1     1018.32     1117.70     39.75 o
   7   1   1        5.74       -3.41     30.38 o
   8   1   1       39.36       23.16     42.00 o
   9   1   1      508.13      439.14     58.61 o
  10   1   1      245.04      190.73     41.56 o
  11   1   1        0.56       26.44     23.78 o
  12   1   1      154.39       98.20     44.31 o
  13   1   1       71.56        2.36     63.85 o
 -13   2   1        9.93      -47.70     67.26 o
 -12   2   1      791.01      879.12     74.72 o
 -11   2   1      699.61      722.98     48.21 o
 -10   2   1     1906.85     1856.14     77.84 o
  -9   2   1     1452.21     1385.33     66.70 o
  -8   2   1        4.16      -46.51     77.51 o
  -7   2   1     2153.75     2118.78    100.74 o
  -6   2   1       23.42        3.16     35.43 o
  -5   2   1      377.06      346.32     64.23 o
  -4   2   1     3162.06     3106.29     83.11 o
  -3   2   1      735.74      628.15     29.49 o
  -2   2   1     4782.58     4618.49    186.97 o
  -1   2   1    34534.01    33109.02   1311.91 o
   0   2   1    14035.53    14104.20    286.11 o
   1   2   1     4229.28     4361.98    228.60 o
   2   2   1      229.14      302.90     18.94 o
   3   2   1     1831.46     1828.21     60.97 o
   4   2   1    10836.05    10939.25    256.22 o
   5   2   1     3425.77     3224.62     84.83 o
   6   2   1     4232.67     4103.72    101.11 o
   7   2   1      934.15      839.69     39.43 o
   8   2   1     4838.44     4619.82    121.44 o
   9   2   1     1031.39     1023.38     58.88 o
  10   2   1      354.90      311.51     44.75 o
  11   2   1      399.90      403.52     37.00 o
  12   2   1        3.80       43.48     46.49 o
  13   2   1       21.81       53.15     61.42 o
 -13   3   1      228.60      269.77     67.86 o
 -12   3   1       83.69       91.04     54.62 o
 -11   3   1       13.07       51.08     34.10 o
 -10   3   1      281.62      305.06     34.33 o
  -9   3   1      524.81      570.57     90.98 o
  -8   3   1     2637.38     2493.84     90.06 o
  -7   3   1     8937.29     8510.81    565.98 o
  -6   3   1     6597.85     5938.26    196.84 o
  -5   3   1    25272.14    25539.55    748.03 o
  -4   3   1    19127.61    18991.35    518.95 o
  -3   3   1    22010.78    21475.35    828.44 o
  -2   3   1     6092.24     6193.92    148.17 o
  -1   3   1    13067.29    12521.05    173.76 o
   0   3   1     1835.60     1588.51     28.51 o
   1   3   1    31646.51    31952.90    885.85 o
   2   3   1     7577.33     6965.72    526.32 o
   3   3   1     7699.74     7467.13    605.50 o
   4   3   1     6420.18     5840.16    245.76 o
   5   3   1      227.61      209.04     39.43 o
   6   3   1     3351.74     3485.78     84.24 o
   7   3   1       63.72       25.96     27.70 o
   8   3   1      218.29      230.03     29.32 o
   9   3   1     1747.20     1530.25     65.25 o
  10   3   1     2085.93     2127.00     88.76 o
  11   3   1      754.31      827.77     51.52 o
  12   3   1      821.34      907.56     83.65 o
  13   3   1      320.44      289.55     67.33 o
 -13   4   1       22.59      -51.67     84.89 o
 -12   4   1      578.20      560.33     58.45 o
 -11   4   1      968.80     1081.44     51.62 o
 -10   4   1     2743.42     2901.01    102.03 o
  -9   4   1     3587.40     3689.95    111.95 o
  -8   4   1     2620.03     2436.08    188.35 o
  -7   4   1     4589.90     4251.47    146.41 o
  -6   4   1       88.75       59.52     27.37 o
  -5   4   1     6871.12     6565.75    263.76 o
  -4   4   1     8575.59     7990.05    474.55 o
  -3   4   1    19236.08    18606.42    728.81 o
  -2   4   1     7630.40     7554.49    310.39 o
  -1   4   1     7467.73     7282.96    183.12 o
   0   4   1    14854.73    14017.69    199.51 o
   1   4   1    14871.84    14741.80    401.42 o
   2   4   1     8436.34     8260.04    643.92 o
   3   4   1     2634.36     2852.49    219.58 o
   4   4   1       82.07       51.67     31.32 o
   5   4   1     4673.42     4362.54     96.29 o
   6   4   1    13772.53    13371.94    472.74 o
   7   4   1     8802.65     8799.86    175.06 o
   8   4   1    12347.03    12582.23    261.75 o
   9   4   1     2019.06     2225.09    110.20 o
  10   4   1     1763.60     1863.42    108.71 o
  11   4   1      362.07      376.89     76.83 o
  12   4   1       45.49       54.13     54.52 o
  13   4   1        2.30      -32.88     54.62 o
 -13   5   1      121.41      145.05    169.78 o
 -12   5   1      121.53       99.66     57.42 o
 -11   5   1       71.58       46.32     28.77 o
 -10   5   1       71.59       66.46     18.73 o
  -9   5   1     1493.77     1511.82     47.91 o
  -8   5   1     5219.10     5373.54    143.05 o
  -7   5   1     3273.84     3013.77     67.05 o
  -6   5   1    17581.89    16917.76    290.36 o
  -5   5   1    31966.64    32841.18    916.22 o
  -4   5   1     4586.36     4164.90    454.73 o
  -3   5   1     3314.60     3064.65     76.32 o
  -2   5   1     3247.19     3125.14    154.74 o
  -1   5   1        5.94       24.83      7.95 o
   0   5   1        5.21       48.61     10.31 o
   1   5   1     2519.45     2726.69     98.16 o
   2   5   1    11167.41    11318.29    453.18 o
   3   5   1     8392.08     8315.03    601.56 o
   4   5   1     5865.77     6044.81    398.99 o
   5   5   1     5108.95     5264.15    268.37 o
   6   5   1     2871.13     2771.83     72.18 o
   7   5   1      769.67      831.61     57.55 o
   8   5   1     1526.18     1404.51     76.94 o
   9   5   1     2133.37     2031.80     73.86 o
  10   5   1     2407.92     2420.71     87.55 o
  11   5   1     1281.37     1307.29     79.93 o
  12   5   1      648.50      533.94     79.64 o
  13   5   1      434.26      332.28     78.30 o
 -13   6   1      113.43       97.61     87.19 o
 -12   6   1      208.16      163.33     61.99 o
 -11   6   1      366.46      328.58     48.82 o
 -10   6   1      790.61      852.98     77.50 o
  -9   6   1      833.42      849.45     62.54 o
  -8   6   1     1621.85     1581.50     78.05 o
  -7   6   1     2325.19     2241.44     89.69 o
  -6   6   1      118.81      137.91     30.14 o
  -5   6   1      667.72      604.37     55.44 o
  -4   6   1      675.07      507.95     43.26 o
  -3   6   1     7560.85     7514.11    128.92 o
  -2   6   1     6654.27     6131.63    183.30 o
  -1   6   1     7422.89     7495.38    189.26 o
   0   6   1     4177.13     3959.41     70.36 o
   1   6   1    11641.01    11179.76    302.14 o
   2   6   1       26.38       74.74     15.18 o
   3   6   1      329.77      323.42     24.61 o
   4   6   1     4241.40     4009.35    109.82 o
   5   6   1     5433.45     5449.28    393.79 o
   6   6   1     7430.81     7241.26    200.60 o
   7   6   1     9145.63     9166.15    521.52 o
   8   6   1     1728.13     1854.08    175.93 o
   9   6   1      920.55     1086.98     90.10 o
  10   6   1      759.98      743.78     68.42 o
  11   6   1      158.14      129.58     47.92 o
  12   6   1       15.54       58.23     69.17 o
  13   6   1       14.48       91.60    361.71 o
 -12   7   1        1.83       -8.44     54.62 o
 -11   7   1       28.39       11.21     40.86 o
 -10   7   1        3.49        8.11     39.17 o
  -9   7   1      535.39      499.35     66.65 o
  -8   7   1      721.53      671.21    140.28 o
  -7   7   1      425.26      317.04     40.47 o
  -6   7   1     2939.25     2833.64     89.21 o
  -5   7   1     3983.28     3985.28    184.15 o
  -4   7   1    10549.93    10110.76    243.73 o
  -3   7   1     5476.09     5228.14    183.61 o
  -2   7   1     7770.30     7481.26    120.76 o
  -1   7   1      475.50      408.12     21.67 o
   0   7   1     2895.71     2850.25     58.52 o
   1   7   1       11.16      -11.73     11.73 o
   2   7   1     4369.20     4511.57    110.23 o
   3   7   1     3975.05     3701.53    202.56 o
   4   7   1     1062.91     1076.45     56.09 o
   5   7   1      713.48      698.46     47.04 o
   6   7   1      792.17      878.61    132.90 o
   7   7   1      208.49      121.08     49.72 o
   8   7   1      294.60      317.86     45.79 o
   9   7   1      637.26      568.22     71.16 o
  10   7   1      115.06      101.39     44.77 o
  11   7   1      233.58      182.18     55.05 o
  12   7   1      153.79      251.52    143.95 o
 -12   8   1        2.89      -37.52     60.07 o
 -11   8   1        0.13       -5.52     46.49 o
 -10   8   1       15.91       -9.46     35.65 o
  -9   8   1       11.44       22.45     39.11 o
  -8   8   1       19.10      -25.84     31.32 o
  -7   8   1       19.13       15.28     26.08 o
  -6   8   1     1200.53      997.23     83.63 o
  -5   8   1      428.75      462.46     35.43 o
  -4   8   1        2.99       -7.95     24.51 o
  -3   8   1      156.17      206.52     17.05 o
  -2   8   1     2552.64     2459.34     44.84 o
  -1   8   1      280.56      281.48     18.57 o
   0   8   1      518.76      503.50     22.92 o
   1   8   1     1739.82     1620.80     56.67 o
   2   8   1     2727.84     2556.11     59.79 o
   3   8   1      112.73      112.81     13.25 o
   4   8   1     2036.51     1915.83     67.24 o
   5   8   1     1076.34     1048.58     43.53 o
   6   8   1        0.30      -11.75     29.51 o
   7   8   1     1670.69     1491.49    135.80 o
   8   8   1       14.98      -11.60     26.47 o
   9   8   1       87.60       29.76     38.73 o
  10   8   1       15.45       78.29     41.00 o
  11   8   1        0.00      -22.15     40.55 o
  12   8   1      181.05      236.83    125.90 o
 -12   9   1       31.63      -15.86    118.11 o
 -11   9   1        3.72       14.38     40.59 o
 -10   9   1      138.27      113.67     37.54 o
  -9   9   1      100.17       88.14     34.15 o
  -8   9   1       53.44       65.30     28.83 o
  -7   9   1      268.74      266.86     32.34 o
  -6   9   1       13.85       42.12     22.11 o
  -5   9   1     1316.32     1194.98     48.82 o
  -4   9   1       95.32       80.83     37.29 o
  -3   9   1      100.93      141.01     17.44 o
  -2   9   1      799.17      832.78     26.20 o
  -1   9   1      186.10      179.25     22.38 o
   0   9   1      882.24      972.90     42.11 o
   1   9   1     4297.58     4461.60     95.05 o
   2   9   1     2441.72     2392.47    100.23 o
   3   9   1     1289.97     1342.28     39.53 o
   4   9   1      397.73      313.23     46.24 o
   5   9   1        7.25       -2.46     18.78 o
   6   9   1     1538.47     1492.13     69.73 o
   7   9   1       26.85       10.15     13.48 o
   8   9   1      172.96      213.35     38.89 o
   9   9   1      258.32      242.11     55.37 o
  10   9   1      141.43      130.06     42.76 o
  11   9   1        0.12      -20.13     41.50 o
  12   9   1       27.50      -85.06     85.06 o
 -12  10   1      331.94      307.19    136.57 o
 -11  10   1      358.36      414.93    137.82 o
 -10  10   1      703.73      683.69    110.68 o
  -9  10   1      279.17      300.93     43.09 o
  -8  10   1        1.09      -23.20     23.20 o
  -7  10   1       88.81       82.27     19.39 o
  -6  10   1      367.66      330.27     59.62 o
  -5  10   1      282.68      233.46     38.93 o
  -4  10   1       78.75       99.12     36.23 o
  -3  10   1     1265.38     1225.65     39.22 o
  -2  10   1     1379.90     1344.28     35.97 o
  -1  10   1    10624.81    10432.35    163.57 o
   0  10   1     5516.55     5603.04    105.06 o
   1  10   1     6165.84     6360.18    109.30 o
   2  10   1     2708.41     2806.14     61.65 o
   3  10   1     1492.85     1444.28     43.18 o
   4  10   1     1999.26     1935.59    217.47 o
   5  10   1      214.13      206.64     45.22 o
   6  10   1     1149.47     1142.66     50.73 o
   7  10   1       93.55       94.29     19.46 o
   8  10   1      268.07      259.66     30.26 o
   9  10   1      272.31      160.59    107.45 o
  10  10   1      405.46      336.55     52.16 o
  11  10   1       91.97      116.51     90.85 o
  12  10   1        5.62        6.04     98.35 o
 -11  11   1       15.44      -53.31     92.23 o
 -10  11   1       60.72       33.50     33.63 o
  -9  11   1      119.22      105.19     25.12 o
  -8  11   1      543.45      559.25     32.41 o
  -7  11   1     1638.80     1708.35    149.07 o
  -6  11   1     3096.79     3291.93    105.05 o
  -5  11   1     3144.70     3133.33    121.59 o
  -4  11   1     1789.53     1679.49     61.82 o
  -3  11   1     1338.02     1230.92     38.78 o
  -2  11   1     1255.81     1192.45     34.34 o
  -1  11   1       38.53        8.12     17.37 o
   0  11   1     1216.29     1193.64     36.92 o
   1  11   1     4989.21     5026.85    124.83 o
   2  11   1     5751.01     5729.11    103.41 o
   3  11   1     6520.59     6652.87    233.73 o
   4  11   1     5543.49     5594.41    334.76 o
   5  11   1     2669.84     2711.25    214.02 o
   6  11   1      345.64      283.92     49.66 o
   7  11   1      398.22      378.22     59.06 o
   8  11   1       93.60       72.88     43.72 o
   9  11   1      229.76      234.80     75.16 o
  10  11   1      281.28      293.54     55.27 o
  11  11   1      476.02      423.83     94.25 o
 -11  12   1      431.15      363.90    129.39 o
 -10  12   1      932.76      880.20    110.64 o
  -9  12   1     1370.51     1330.88     52.23 o
  -8  12   1     1147.79     1206.17     96.82 o
  -7  12   1      991.99      949.13     33.41 o
  -6  12   1      223.16      217.95     54.77 o
  -5  12   1      494.53      436.95     44.92 o
  -4  12   1     2762.87     2736.13    120.47 o
  -3  12   1     3377.81     3341.76     80.38 o
  -2  12   1     7885.84     7912.04    133.14 o
  -1  12   1     6076.62     6044.85    150.47 o
   0  12   1     5392.01     5432.24    107.89 o
   1  12   1     2865.82     2846.11     64.56 o
   2  12   1      690.10      693.98     56.48 o
   3  12   1        0.07       12.53     23.02 o
   4  12   1     1778.60     1776.26     54.80 o
   5  12   1     3068.57     3340.56    238.10 o
   6  12   1     2079.93     2064.54    178.52 o
   7  12   1     2194.29     2355.67     82.65 o
   8  12   1     1059.36     1034.09     93.87 o
   9  12   1     1074.54     1062.86    132.90 o
  10  12   1      360.88      239.37     75.56 o
  11  12   1       14.21       55.45     96.54 o
 -11  13   1       71.95      108.46    100.89 o
 -10  13   1        8.02       82.33     89.08 o
  -9  13   1      290.46      350.40     58.35 o
  -8  13   1     1076.87     1063.93     50.29 o
  -7  13   1     2453.41     2455.37     72.20 o
  -6  13   1     3113.05     3105.82    126.24 o
  -5  13   1     3896.96     4010.90    207.36 o
  -4  13   1     3685.03     3645.87    199.40 o
  -3  13   1     2160.46     2200.37     69.03 o
  -2  13   1      168.88      121.80     20.25 o
  -1  13   1       25.05       -6.95     17.74 o
   0  13   1     2155.69     2138.26     79.95 o
   1  13   1     2295.44     2340.83     63.64 o
   2  13   1     2142.70     2099.55     60.44 o
   3  13   1     3052.61     3126.40    111.95 o
   4  13   1     1469.66     1412.55    121.84 o
   5  13   1     1975.65     1983.01    126.15 o
   6  13   1      238.97      231.23     51.02 o
   7  13   1      295.85      266.49     66.44 o
   8  13   1       16.10       21.08     31.07 o
   9  13   1     1254.32     1341.72    159.62 o
  10  13   1      395.82      407.10    182.45 o
  11  13   1      957.37      750.02    174.83 o
 -10  14   1      320.08      261.10    118.70 o
  -9  14   1      356.67      455.60     67.44 o
  -8  14   1     1129.73     1108.88    166.12 o
  -7  14   1       57.13       59.54     24.20 o
  -6  14   1      315.54      380.02     53.03 o
  -5  14   1      151.25       72.96     40.22 o
  -4  14   1      691.72      767.66     39.89 o
  -3  14   1     1183.79     1182.82     49.44 o
  -2  14   1     3016.91     3058.51    121.54 o
  -1  14   1     2382.42     2473.47     61.51 o
   0  14   1     1190.53     1178.89     49.02 o
   1  14   1      699.29      709.21     53.28 o
   2  14   1        3.37       13.36     23.44 o
   3  14   1       73.44       45.67     22.08 o
   4  14   1      339.44      348.02     29.11 o
   5  14   1      930.29      975.21     56.72 o
   6  14   1     1301.66     1408.85     94.31 o
   7  14   1     2819.72     3011.28    155.40 o
   8  14   1      364.47      400.14     56.03 o
   9  14   1     1169.83     1147.02    103.69 o
  10  14   1      261.83      452.01    135.42 o
 -10  15   1        0.10       30.43    166.09 o
  -9  15   1      507.71      310.86    180.87 o
  -8  15   1      455.89      366.19     88.59 o
  -7  15   1      227.18      184.76     34.10 o
  -6  15   1      756.06      876.49     59.32 o
  -5  15   1      243.42      223.83     33.94 o
  -4  15   1     1189.34     1170.23     47.31 o
  -3  15   1      909.21      949.35     45.65 o
  -2  15   1     1205.87     1182.51     75.67 o
  -1  15   1     1145.40     1096.79     42.77 o
   0  15   1      553.63      548.01     34.92 o
   1  15   1      344.75      362.09     31.21 o
   2  15   1     1494.20     1524.47     75.57 o
   3  15   1      452.98      368.14     34.92 o
   4  15   1      131.36      116.23     33.50 o
   5  15   1      169.96      163.71     55.99 o
   6  15   1       51.55       72.80     48.96 o
   7  15   1       28.13       34.45     26.41 o
   8  15   1      176.87      135.03     39.54 o
   9  15   1      161.96      270.57    162.40 o
  10  15   1       95.46       89.08    113.24 o
  -9  16   1        0.66      -25.24     80.78 o
  -8  16   1       82.39      169.97    104.01 o
  -7  16   1        8.88       19.68     30.03 o
  -6  16   1        8.55      -31.95     31.95 o
  -5  16   1      108.05      124.72     29.37 o
  -4  16   1      107.75      105.28     24.67 o
  -3  16   1        1.59       20.93     25.91 o
  -2  16   1       90.58       99.15     22.91 o
  -1  16   1       35.87       62.90     30.90 o
   0  16   1      392.36      395.64     30.55 o
   1  16   1      119.26      121.23     25.44 o
   2  16   1       81.39      155.10     35.16 o
   3  16   1      392.40      378.14     56.47 o
   4  16   1      217.99      286.95     76.78 o
   5  16   1      169.48      221.60     50.49 o
   6  16   1      496.00      529.27     51.08 o
   7  16   1      209.76      221.59    146.13 o
   8  16   1       18.63      107.04     56.97 o
   9  16   1       36.66      -10.59    119.71 o
  -9  17   1       44.28        7.76     96.96 o
  -8  17   1       46.25       12.77     91.49 o
  -7  17   1      154.58      136.57     62.75 o
  -6  17   1       36.31        3.69     36.54 o
  -5  17   1        7.12       32.81     32.29 o
  -4  17   1        7.49       11.46     23.26 o
  -3  17   1        0.04       -1.37     29.44 o
  -2  17   1      105.22      116.26     35.16 o
  -1  17   1      283.04      283.26     31.69 o
   0  17   1      159.37      169.34     30.77 o
   1  17   1      271.98      183.87     32.86 o
   2  17   1        2.42        4.78     21.00 o
   3  17   1      449.77      460.95     57.54 o
   4  17   1      176.48      179.76     84.65 o
   5  17   1      153.08      258.85     55.79 o
   6  17   1      229.57      179.74     42.96 o
   7  17   1       21.29       11.29     44.14 o
   8  17   1        3.87      -72.52     72.52 o
   9  17   1       13.48     -102.40    102.40 o
  -8  18   1       80.77       30.89     92.75 o
  -7  18   1       11.70      146.20    106.15 o
  -6  18   1        1.66        3.47     44.14 o
  -5  18   1        0.63       26.94     70.73 o
  -4  18   1        9.92        6.81     31.96 o
  -3  18   1       96.53       55.45     30.90 o
  -2  18   1      959.97     1045.15     53.16 o
  -1  18   1      993.53      861.82     43.07 o
   0  18   1      792.75      937.84     62.81 o
   1  18   1      832.20      903.68     47.78 o
   2  18   1      156.12      128.92     27.96 o
   3  18   1        0.03       26.03     29.02 o
   4  18   1       74.57       98.38     57.99 o
   5  18   1      107.63       80.73     43.61 o
   6  18   1       44.46       39.68     62.75 o
   7  18   1       72.50      195.88    112.13 o
   8  18   1        1.45      138.99    158.71 o
  -7  19   1       44.96      168.46     99.30 o
  -6  19   1      160.75      152.50    106.91 o
  -5  19   1       15.44      -46.11     46.11 o
  -4  19   1      347.81      471.97     89.50 o
  -3  19   1      132.92       74.10     27.75 o
  -2  19   1      101.98      129.76     38.52 o
  -1  19   1       41.69        8.73     25.95 o
   0  19   1      906.23     1007.82     55.19 o
   1  19   1      538.48      491.63     46.89 o
   2  19   1     1847.13     1864.65     70.41 o
   3  19   1     1453.66     1594.57     72.50 o
   4  19   1      264.46      244.98     47.20 o
   5  19   1      277.00      302.80     75.96 o
   6  19   1       71.34      -42.12     84.66 o
   7  19   1       45.47       17.72     85.99 o
  -6  20   1        0.37       59.74    111.41 o
  -5  20   1       80.77      -10.58     70.27 o
  -4  20   1       69.18       47.79     47.76 o
  -3  20   1      270.90      302.55     52.00 o
  -2  20   1     1511.18     1615.10     74.60 o
  -1  20   1      884.96      917.85     66.07 o
   0  20   1      752.39      698.01     44.48 o
   1  20   1      427.62      438.45     40.35 o
   2  20   1       49.93       20.18     29.27 o
   3  20   1       42.67       77.51     36.35 o
   4  20   1       45.55      108.24    131.08 o
   5  20   1      193.07      121.99    104.01 o
   6  20   1      213.48      166.43    155.02 o
  -5  21   1      273.48      226.26    100.92 o
  -4  21   1      305.63      267.77     85.07 o
  -3  21   1        1.75       26.76     47.76 o
  -2  21   1        6.16       -2.06     51.71 o
  -1  21   1       15.28       41.05     33.70 o
   0  21   1      652.23      579.18     46.78 o
   1  21   1       29.87        1.20     28.77 o
   2  21   1      631.90      540.73     76.14 o
   3  21   1      540.51      670.25     71.71 o
   4  21   1      312.77      422.39    118.70 o
   5  21   1      398.31      349.62    180.87 o
  -4  22   1      227.21      343.52    109.97 o
  -3  22   1      439.96      335.05     74.71 o
  -2  22   1      443.11      356.47     87.50 o
  -1  22   1      115.69       56.48     39.34 o
   0  22   1       38.43       47.31     43.88 o
   1  22   1       98.71       88.32     42.90 o
   2  22   1       58.46      100.63     52.45 o
   3  22   1       57.51      -57.04     77.82 o
   4  22   1       18.63      170.56     95.52 o
  -1  23   1        3.90       36.91     95.96 o
   0  23   1       71.97       86.28     64.99 o
 -13   0   2      794.41      930.22    140.27 o
 -12   0   2     1337.95     1395.47    169.82 o
 -11   0   2     2117.21     2230.13    169.84 o
 -10   0   2     5713.79     5867.44    413.82 o
  -9   0   2      415.71      406.29     29.53 o
  -8   0   2        1.38       37.65     20.35 o
  -7   0   2      548.51      533.71     37.98 o
  -6   0   2      290.93      201.19     25.64 o
  -5   0   2        5.80       29.53     36.91 o
  -4   0   2    11574.02    11234.22    411.75 o
  -3   0   2    13833.06    13326.54    291.09 o
  -2   0   2    74244.43    69473.25   1157.25 o
  -1   0   2    56838.36    55194.86   2119.80 o
   0   0   2       19.04       -7.38      7.38 o
   1   0   2     9327.98     9038.22    339.79 o
   2   0   2    19136.07    18442.47    375.60 o
   3   0   2    52366.02    52456.42   1001.60 o
   4   0   2    18385.93    17728.92    617.50 o
   5   0   2    19492.62    18326.07    884.39 o
   6   0   2     4500.52     4320.42    148.88 o
   7   0   2     4980.61     4886.69    306.74 o
   8   0   2     2310.64     2195.43     89.31 o
   9   0   2      231.17      369.48     95.97 o
  10   0   2       31.27        5.74     70.13 o
  11   0   2       21.87       44.29     20.74 o
  12   0   2      210.55      173.48     62.64 o
  13   0   2      260.91      206.70    110.73 o
 -13   1   2       30.67       42.14     61.99 o
 -12   1   2      348.56      319.33     53.57 o
 -11   1   2      202.64      226.84     25.63 o
 -10   1   2      491.91      504.92     39.86 o
  -9   1   2     1107.78     1183.92     78.92 o
  -8   1   2     8721.83     8594.70    193.33 o
  -7   1   2      848.79      849.98     30.10 o
  -6   1   2     1090.99     1039.58     30.81 o
  -5   1   2     2406.88     2345.19    115.17 o
  -4   1   2     6297.18     6395.82    121.16 o
  -3   1   2      674.38      684.57     29.84 o
  -2   1   2    16475.24    15420.11    280.74 o
  -1   1   2     6575.04     6199.85     83.76 o
   0   1   2    24177.45    24120.79    707.75 o
   1   1   2    55680.75    59715.82   2270.14 o
   2   1   2    88808.05    88769.74   1544.87 o
   3   1   2    39773.85    37156.41    639.66 o
   4   1   2    13589.16    13145.71    240.89 o
   5   1   2     4912.38     4710.84     99.85 o
   6   1   2       12.14        8.52     12.79 o
   7   1   2     1937.20     1885.71     89.54 o
   8   1   2        3.06        3.93     21.47 o
   9   1   2     1639.46     1645.04     61.34 o
  10   1   2     1792.23     1683.09     66.97 o
  11   1   2      367.75      411.49     65.51 o
  12   1   2      545.83      624.56     61.26 o
  13   1   2        3.89       64.65     75.55 o
 -13   2   2      206.38      223.87    121.80 o
 -12   2   2      708.19      787.34     69.53 o
 -11   2   2     1022.77      894.30     51.32 o
 -10   2   2     2243.44     2368.45     86.63 o
  -9   2   2     1393.18     1348.28     66.70 o
  -8   2   2      348.35      352.14     34.10 o
  -7   2   2        6.18      -36.91     45.50 o
  -6   2   2      140.89      129.14     30.46 o
  -5   2   2      936.82      787.79     42.98 o
  -4   2   2    13090.61    12446.12    249.04 o
  -3   2   2     3329.47     3055.25     70.03 o
  -2   2   2      333.36      336.11     22.38 o
  -1   2   2     7413.81     6888.20    265.09 o
   0   2   2     1423.32     1365.33     29.88 o
   1   2   2    13607.27    13964.06    596.90 o
   2   2   2     5562.28     5715.27    234.24 o
   3   2   2     4353.40     4160.76    151.67 o
   4   2   2     3787.32     3673.17     74.20 o
   5   2   2     6730.20     6143.69    129.26 o
   6   2   2     7206.60     7251.71    214.61 o
   7   2   2     4328.89     4113.32     90.32 o
   8   2   2     1776.91     1803.59     61.62 o
   9   2   2      524.51      495.14     39.66 o
  10   2   2       27.76       -7.17     22.87 o
  11   2   2       90.08       65.79     40.30 o
  12   2   2      223.67      159.14     70.00 o
  13   2   2      279.00      158.72     73.08 o
 -13   3   2       10.06       19.26     58.51 o
 -12   3   2       13.04      -11.07     41.76 o
 -11   3   2       28.84       26.77     29.32 o
 -10   3   2       35.65       42.27     40.49 o
  -9   3   2      229.18      266.33     50.32 o
  -8   3   2      370.69      392.76     41.35 o
  -7   3   2     3078.97     2776.48    112.98 o
  -6   3   2      960.30      881.82     51.89 o
  -5   3   2      475.88      397.55     34.91 o
  -4   3   2       55.45       40.66     16.44 o
  -3   3   2        3.28       24.98      6.46 o
  -2   3   2     6785.04     6607.22    195.81 o
  -1   3   2    17759.55    16679.77    246.22 o
   0   3   2     1814.24     1802.91     58.70 o
   1   3   2    32386.59    34295.21   1824.65 o
   3   3   2     3064.22     3126.86    155.70 o
   4   3   2     7873.51     7712.44    174.21 o
   5   3   2      685.99      591.42     24.51 o
   6   3   2       94.02      100.04     23.68 o
   7   3   2      844.48      839.37     47.35 o
   8   3   2       51.76       54.71     23.44 o
   9   3   2      633.77      590.44     45.45 o
  10   3   2      549.14      536.19     42.90 o
  11   3   2      469.94      468.96     49.02 o
  12   3   2       38.91       34.60     64.92 o
  13   3   2        0.07      -47.45     66.44 o
 -13   4   2        0.11       29.83     61.99 o
 -12   4   2       17.40        0.38     43.41 o
 -11   4   2       17.21       18.96     22.66 o
 -10   4   2       97.93       63.33     23.04 o
  -9   4   2     1095.62     1125.00     99.84 o
  -8   4   2      274.41      253.11     73.82 o
  -7   4   2       49.24       39.59     39.17 o
  -6   4   2     1117.44     1053.64     42.72 o
  -5   4   2      955.67     1012.85     49.03 o
  -4   4   2      115.63      166.35     21.85 o
  -3   4   2      639.47      548.65     19.61 o
  -2   4   2        4.84       15.33      5.97 o
  -1   4   2     6137.73     5720.56     85.92 o
   0   4   2      472.60      596.94     22.38 o
   1   4   2     3520.04     3628.29    239.96 o
   2   4   2     1973.64     2025.48    142.66 o
   3   4   2      499.81      574.28     46.60 o
   4   4   2      207.48      240.18     34.41 o
   5   4   2      205.86      177.21     17.39 o
   6   4   2      710.14      721.08     33.04 o
   7   4   2       25.11       34.14     22.11 o
   8   4   2        3.11       43.79     23.44 o
   9   4   2       75.19       66.11     26.86 o
  10   4   2        0.57       -4.02     23.54 o
  11   4   2       50.30       34.41     27.32 o
  12   4   2        2.13      -51.67     73.82 o
  13   4   2       43.35       -6.25     67.26 o
 -13   5   2        0.85      -48.72     61.42 o
 -12   5   2      103.50      129.18     62.75 o
 -11   5   2      180.97      166.93     28.53 o
 -10   5   2       35.36      -13.53     24.15 o
  -9   5   2      108.45      130.15     20.68 o
  -8   5   2      982.50      888.80     55.03 o
  -7   5   2       98.28      135.53     25.57 o
  -6   5   2     3041.44     2929.78    176.86 o
  -5   5   2      689.31      641.67     46.83 o
  -4   5   2     1312.00     1333.14     40.51 o
  -3   5   2     1113.61      992.72     21.82 o
  -2   5   2     7660.08     7198.30    118.96 o
  -1   5   2     2704.83     2761.13     56.55 o
   0   5   2      851.81      838.59     29.85 o
   1   5   2    11136.91    11085.53    429.84 o
   2   5   2      607.32      608.10     46.37 o
   3   5   2     1359.15     1178.75     73.83 o
   4   5   2      705.44      755.93     38.74 o
   5   5   2       15.15       47.69     33.24 o
   6   5   2      920.84      828.12     32.74 o
   7   5   2      203.56      186.89     52.21 o
   8   5   2       45.79       17.91     23.44 o
   9   5   2     1159.06     1140.71     92.72 o
  10   5   2      833.11      851.13     60.14 o
  11   5   2       43.80       51.43     51.07 o
  12   5   2       68.61       35.74     58.41 o
  13   5   2       10.65       66.44     67.86 o
 -13   6   2      114.62       57.79     82.62 o
 -12   6   2      138.30      103.35     66.44 o
 -11   6   2       70.61      118.26     57.38 o
 -10   6   2      679.80      726.02     36.57 o
  -9   6   2      415.88      430.55     27.02 o
  -8   6   2     2153.99     2119.86    100.20 o
  -7   6   2      212.62      126.62     39.85 o
  -6   6   2     2651.69     2474.89     88.81 o
  -5   6   2      266.55      211.97     21.38 o
  -4   6   2    18919.22    18028.20    370.97 o
  -3   6   2    16063.38    16017.15    455.17 o
  -2   6   2     7317.23     7161.21    227.66 o
  -1   6   2     5754.74     5578.24     91.88 o
   0   6   2     3599.76     3526.80     60.92 o
   1   6   2       74.75       72.52     14.76 o
   2   6   2      117.27       87.38     26.38 o
   3   6   2      203.49      283.16     41.14 o
   4   6   2     2131.54     2209.98    172.07 o
   5   6   2     5762.13     5369.87    308.07 o
   6   6   2     2555.60     2661.10    130.13 o
   7   6   2     3151.60     3326.26    161.45 o
   8   6   2     2009.40     1876.88    158.66 o
   9   6   2      471.41      580.96     56.89 o
  10   6   2      198.60      207.32     52.00 o
  11   6   2      281.51      288.41     56.17 o
  12   6   2      216.08      131.10     67.74 o
 -12   7   2      133.31       73.82     65.32 o
 -11   7   2      287.59      303.57     59.06 o
 -10   7   2      350.90      353.33     64.53 o
  -9   7   2      344.03      317.42     42.46 o
  -8   7   2     1717.73     1649.40     86.45 o
  -7   7   2     1443.81     1382.91     71.30 o
  -6   7   2     7800.14     7981.56    400.69 o
  -5   7   2     2231.52     2025.81     77.06 o
  -4   7   2      197.04      219.27     23.44 o
  -3   7   2      730.63      678.89     60.75 o
  -2   7   2     6561.08     6401.08     97.79 o
  -1   7   2     8742.19     8842.77    130.21 o
   0   7   2     6564.16     6580.73    113.11 o
   1   7   2    15927.11    16065.90    371.06 o
   2   7   2     7960.28     7669.42    329.16 o
   3   7   2    12629.47    12398.67    953.50 o
   4   7   2     6612.71     6756.58    464.74 o
   5   7   2     2254.47     2142.78    169.89 o
   6   7   2     1298.64     1253.46     80.78 o
   7   7   2      421.73      361.50     50.40 o
   8   7   2      299.94      274.48     45.79 o
   9   7   2     3517.76     3774.68    201.95 o
  10   7   2     1636.52     1873.58    109.50 o
  11   7   2      472.29      384.49     58.23 o
  12   7   2      387.21      477.93     99.49 o
 -12   8   2      834.88      766.00    102.56 o
 -11   8   2     1404.19     1330.67     79.99 o
 -10   8   2      925.26      972.38    141.47 o
  -9   8   2      816.95      803.20     84.90 o
  -8   8   2      190.21      180.31     42.50 o
  -7   8   2      101.98      154.26     29.97 o
  -6   8   2     1130.23     1098.90     32.30 o
  -5   8   2     1500.08     1507.83     67.15 o
  -4   8   2     2193.55     2105.91     42.25 o
  -3   8   2    10976.78    10595.31    222.77 o
  -2   8   2     6445.48     5998.72     95.75 o
  -1   8   2     7070.36     6919.38    124.05 o
   0   8   2     5994.95     5949.74    156.98 o
   1   8   2     1130.09     1097.97     32.18 o
   2   8   2      699.92      873.00     77.23 o
   3   8   2     5733.85     5806.60    329.12 o
   4   8   2    10230.72    10290.44    724.31 o
   5   8   2    16238.99    16768.90    626.40 o
   6   8   2     5416.06     5820.48    520.07 o
   7   8   2     2824.50     2622.20    121.86 o
   8   8   2     1195.17     1235.83     73.77 o
   9   8   2      115.13      133.58     50.62 o
  10   8   2      174.08      127.62     49.58 o
  11   8   2      101.99       82.32     47.42 o
  12   8   2       68.76      128.21     85.14 o
 -12   9   2       12.07       35.43    173.47 o
 -11   9   2       22.15      -40.02     40.02 o
 -10   9   2      409.55      454.77     48.47 o
  -9   9   2      407.47      551.90     51.42 o
  -8   9   2     3016.01     3242.02    210.77 o
  -7   9   2     4330.64     4214.12    286.72 o
  -6   9   2      467.49      489.84     20.43 o
  -5   9   2      887.75      908.06     53.32 o
  -4   9   2      298.35      271.57     14.92 o
  -3   9   2      173.74      172.70     16.68 o
  -2   9   2      222.82      254.40     16.30 o
  -1   9   2     6678.19     6722.63    115.68 o
   0   9   2    15225.62    14465.20    214.83 o
   1   9   2    13501.85    14074.37    388.48 o
   2   9   2    32096.64    33485.99    898.58 o
   3   9   2    15381.30    16358.08   1081.70 o
   4   9   2     4510.13     4271.89    235.18 o
   5   9   2      889.69      889.95     56.62 o
   6   9   2     2026.84     1869.94    108.27 o
   7   9   2      390.61      408.75     44.14 o
   8   9   2        7.42      -60.52     60.52 o
   9   9   2      591.14      635.44     59.77 o
  10   9   2      535.97      657.12     62.87 o
  11   9   2      251.00      228.43     52.30 o
  12   9   2      278.16      441.78    210.39 o
 -12  10   2      535.61      701.31    148.16 o
 -11  10   2     1052.48     1091.95    124.89 o
 -10  10   2     1027.12     1048.41     74.83 o
  -9  10   2      674.42      755.30    121.81 o
  -8  10   2        6.93        5.37     13.90 o
  -7  10   2      165.44      126.47     48.95 o
  -6  10   2       38.72       72.71     36.80 o
  -5  10   2     3475.24     3365.08     98.13 o
  -4  10   2      504.37      519.40     59.67 o
  -3  10   2     4921.79     4916.29     95.61 o
  -2  10   2     4086.46     3989.05     71.23 o
  -1  10   2     1450.66     1408.80     43.70 o
   0  10   2     2774.16     2677.36     59.15 o
   1  10   2      133.11      127.04     19.20 o
   2  10   2     2702.28     2647.76     64.39 o
   3  10   2     1392.63     1491.73    102.70 o
   4  10   2     6107.62     5822.95    420.66 o
   5  10   2     1668.73     1758.31     72.93 o
   6  10   2     1249.56     1350.34     61.44 o
   7  10   2     2904.68     2887.71    108.19 o
   8  10   2      675.53      850.05    163.82 o
   9  10   2      217.23      184.96     46.98 o
  10  10   2       22.91        4.92     55.36 o
  11  10   2        0.77      -12.72     44.38 o
  12  10   2       53.41      182.44    145.04 o
 -11  11   2       51.15      -53.47    106.91 o
 -10  11   2        3.12      -37.30     37.30 o
  -9  11   2      130.44      113.75     20.36 o
  -8  11   2      317.27      294.08     35.09 o
  -7  11   2     2192.87     2224.34    191.82 o
  -6  11   2       32.23       54.71     22.18 o
  -5  11   2      486.20      425.78     39.43 o
  -4  11   2        1.68        3.90     14.92 o
  -3  11   2     1816.66     1777.76     60.29 o
  -2  11   2      918.76      967.74     31.19 o
  -1  11   2     6249.40     6100.86    104.46 o
   0  11   2     2294.01     2218.63     61.54 o
   1  11   2     2646.25     2777.81     69.31 o
   2  11   2     6356.65     6516.35    166.49 o
   3  11   2      251.27      245.38     41.34 o
   4  11   2     1637.22     1700.54    107.43 o
   5  11   2     1599.75     1558.24    217.54 o
   6  11   2        1.65      -25.17     25.17 o
   7  11   2      660.25      630.23    131.62 o
   8  11   2       40.73       34.16     23.27 o
   9  11   2       39.87      -23.87     25.46 o
  10  11   2      224.30      155.02     37.98 o
  11  11   2      194.77      201.60     91.24 o
 -11  12   2       74.49      172.49     88.11 o
 -10  12   2       55.81       82.91     74.71 o
  -9  12   2      251.15      302.88     56.97 o
  -8  12   2      224.55      247.42     49.58 o
  -7  12   2      166.39      120.72     58.03 o
  -6  12   2      122.19      132.18     29.77 o
  -5  12   2      165.45      183.07     33.03 o
  -4  12   2        0.84       32.80     54.34 o
  -3  12   2       11.92       18.45     22.38 o
  -2  12   2     1371.16     1393.19     40.50 o
  -1  12   2      889.83      821.73     30.56 o
   0  12   2      250.18      271.81     22.40 o
   1  12   2     2606.67     2563.45     64.55 o
   2  12   2       11.55       20.10     18.57 o
   3  12   2      358.52      347.28     67.93 o
   4  12   2      278.24      251.50     19.75 o
   5  12   2      466.78      431.82     38.79 o
   6  12   2      553.11      578.93     44.52 o
   7  12   2      451.68      471.67     47.17 o
   8  12   2      135.14      116.02     20.46 o
   9  12   2       76.74       69.32     30.37 o
  10  12   2      150.39      233.67     75.96 o
  11  12   2       40.78      -57.71     95.96 o
 -11  13   2       43.29      -32.21     88.58 o
 -10  13   2      117.94       38.63    112.14 o
  -9  13   2       53.51       70.93     47.98 o
  -8  13   2      110.63      108.27     59.67 o
  -7  13   2      107.65       77.06     23.90 o
  -6  13   2      381.20      446.76     42.45 o
  -5  13   2      116.83      145.16     35.16 o
  -4  13   2      108.62       95.42     43.69 o
  -3  13   2       18.47       35.33     25.57 o
  -2  13   2       18.35        5.68     16.81 o
  -1  13   2      738.51      744.27     32.91 o
   0  13   2       54.07       56.34     17.89 o
   1  13   2      470.92      492.21     30.34 o
   2  13   2      382.62      401.56     39.43 o
   3  13   2        8.08        2.37     29.22 o
   4  13   2        5.36       -1.62     17.78 o
   5  13   2       57.18       38.44     28.84 o
   6  13   2        0.33       15.15     24.27 o
   7  13   2      201.75      143.61     80.83 o
   8  13   2       12.58       31.59     20.42 o
   9  13   2      120.06       16.04     80.34 o
  10  13   2       80.63      228.71    121.83 o
  11  13   2       76.09       17.63    151.33 o
 -10  14   2      245.12      328.04    122.37 o
  -9  14   2      121.31      207.02    140.26 o
  -8  14   2        7.49       -3.69     18.99 o
  -7  14   2        5.59        1.19     29.30 o
  -6  14   2      873.74      950.94     77.96 o
  -5  14   2     1964.11     1925.58    125.23 o
  -4  14   2     2575.95     2560.07     67.63 o
  -3  14   2     1450.22     1532.18     55.38 o
  -2  14   2      948.16      960.66     40.58 o
  -1  14   2      252.81      226.84     23.78 o
   0  14   2        0.77      -25.57     25.57 o
   1  14   2      346.72      321.85     26.75 o
   2  14   2       14.94        2.06     22.38 o
   3  14   2        0.31      -16.87     20.32 o
   4  14   2      366.04      414.64     32.77 o
   5  14   2      342.26      293.05     49.25 o
   6  14   2      355.70      356.26     35.93 o
   7  14   2      920.37     1022.67     58.51 o
   8  14   2      149.27      135.51     40.60 o
   9  14   2      169.27      263.15     77.77 o
  10  14   2       30.18       80.90    125.90 o
 -10  15   2      107.55      244.56    139.78 o
  -9  15   2      254.68      329.45    111.41 o
  -8  15   2      305.80      348.54     60.04 o
  -7  15   2     1625.35     1758.87    138.87 o
  -6  15   2     1636.13     1851.98     92.57 o
  -5  15   2     1588.61     1631.30     63.95 o
  -4  15   2      597.63      592.14     70.33 o
  -3  15   2      315.46      366.62     32.43 o
  -2  15   2     1412.18     1381.82     52.22 o
  -1  15   2     1215.53     1287.59     52.47 o
   0  15   2     1100.48     1087.48     52.22 o
   1  15   2     1564.84     1671.03     62.88 o
   2  15   2      615.91      675.43     39.58 o
   3  15   2        3.33       -6.63     23.92 o
   4  15   2      468.72      494.69     45.23 o
   5  15   2      366.49      412.94     44.02 o
   6  15   2       76.45       34.20     48.08 o
   7  15   2        2.89       27.96     31.35 o
   8  15   2      646.96      746.87     79.75 o
   9  15   2      359.16      635.50    269.45 o
  10  15   2      356.18      285.28    206.70 o
  -9  16   2      169.76      281.99    132.88 o
  -8  16   2        4.34      -24.51     65.09 o
  -7  16   2        3.18       14.20     33.63 o
  -6  16   2       66.27       92.58     33.52 o
  -5  16   2     1213.52     1280.79     54.42 o
  -4  16   2     1978.66     2137.28     92.88 o
  -3  16   2     2944.34     3158.55     90.23 o
  -2  16   2     3576.46     3755.92     92.76 o
  -1  16   2      657.83      683.50     37.44 o
   0  16   2      871.80      875.41     40.35 o
   1  16   2      150.63      184.27     26.63 o
   2  16   2       46.25      -29.83     29.83 o
   3  16   2       66.34      109.46     28.84 o
   4  16   2      544.01      617.38     42.90 o
   5  16   2      416.29      523.90     62.75 o
   6  16   2     3246.52     3571.72    120.12 o
   7  16   2     1230.60     1106.81     70.12 o
   8  16   2      332.85      330.29     84.38 o
   9  16   2      325.92      349.83    121.54 o
  -9  17   2      258.10      267.12    139.78 o
  -8  17   2      118.50       18.45     73.08 o
  -7  17   2     1027.35     1278.33    167.06 o
  -6  17   2      181.55      181.16     44.14 o
  -5  17   2      455.16      468.87     35.58 o
  -4  17   2      546.10      602.87     77.79 o
  -3  17   2        9.00       -9.01     21.78 o
  -2  17   2        5.59       -9.10     23.28 o
  -1  17   2      501.50      505.92     35.00 o
   0  17   2     1591.97     1651.82     59.05 o
   1  17   2     2466.44     2812.66    111.93 o
   2  17   2     3421.65     3803.58    138.60 o
   3  17   2      913.03      944.67     56.64 o
   4  17   2      978.96     1076.76     59.03 o
   5  17   2      263.94      214.98     50.30 o
   6  17   2      100.44       46.56     33.63 o
   7  17   2       33.30       34.45     46.11 o
   8  17   2      670.65     1024.07    161.58 o
   9  17   2      259.08      190.01    177.17 o
  -8  18   2       12.24       12.63     92.75 o
  -7  18   2       59.33       77.51    104.40 o
  -6  18   2        0.41       -0.49     47.98 o
  -5  18   2      372.76      496.70     60.02 o
  -4  18   2       12.10       17.70     28.08 o
  -3  18   2     1038.32     1087.89     51.63 o
  -2  18   2     1595.87     1786.62     67.59 o
  -1  18   2      956.79      991.61     49.32 o
   0  18   2     1292.17     1351.73     58.96 o
   1  18   2       43.39       45.28     23.47 o
   2  18   2        4.45        7.90     24.15 o
   3  18   2      326.54      340.20     38.43 o
   4  18   2     1071.31     1170.01     59.87 o
   5  18   2      937.01     1014.15     80.79 o
   6  18   2     1175.62     1146.38    140.28 o
   7  18   2      258.91       65.01    191.93 o
   8  18   2      117.53       -3.14    100.92 o
  -7  19   2      348.93      393.17    151.34 o
  -6  19   2      153.56      169.79     95.62 o
  -5  19   2       43.83      -29.53     61.42 o
  -4  19   2        5.50       38.04     40.96 o
  -3  19   2      100.57       46.55     32.38 o
  -2  19   2       18.59       29.00     28.37 o
  -1  19   2       33.05      -14.22     32.28 o
   0  19   2      493.54      533.06     40.98 o
   1  19   2      900.91      947.55     50.06 o
   2  19   2     1081.44     1069.10     57.77 o
   3  19   2      397.25      367.82     41.57 o
   4  19   2      364.88      369.11     62.64 o
   5  19   2       29.85       -8.72     56.71 o
   6  19   2       30.68      -46.54     58.51 o
   7  19   2       15.82      -72.52     72.52 o
  -6  20   2       33.48       54.70    107.04 o
  -5  20   2      138.73      -23.93     69.29 o
  -4  20   2      137.49      192.70     69.29 o
  -3  20   2       61.34       43.16     39.11 o
  -2  20   2       46.47        9.63     28.64 o
  -1  20   2        0.08      -21.68     21.68 o
   0  20   2       51.12       70.36     32.14 o
   1  20   2       51.34        5.41     30.76 o
   2  20   2       11.58       26.32     31.07 o
   3  20   2       45.64       63.94     41.56 o
   4  20   2        7.07      -37.65     51.42 o
   5  20   2       20.89      -44.29     67.86 o
   6  20   2       28.22       29.53     72.63 o
  -5  21   2        0.54       -3.69    104.39 o
  -4  21   2       11.01       58.32     99.65 o
  -3  21   2       26.72       13.18     54.52 o
  -2  21   2      221.56      164.51     70.84 o
  -1  21   2        8.65      -33.99     33.99 o
   0  21   2        1.10       18.66     27.80 o
   1  21   2        1.68       -8.43     32.36 o
   2  21   2       84.80       97.21     48.42 o
   3  21   2        2.77      -31.46     48.99 o
   4  21   2       30.30      214.85     95.52 o
   5  21   2       28.53      -84.89     99.18 o
  -4  22   2        1.18     -140.25    140.25 o
  -3  22   2      176.30       75.35     75.55 o
  -2  22   2      178.29      116.05     64.73 o
  -1  22   2       42.07      -10.24     40.21 o
   0  22   2      257.50      252.64     45.23 o
   1  22   2       20.33       26.75     51.14 o
   2  22   2        8.41      -40.98     40.98 o
   3  22   2        2.38        9.57     70.32 o
   0  23   2      127.00      -38.47     47.12 o
 -13   1   3        5.23      -28.47     70.13 o
 -12   1   3       69.59       74.87     55.36 o
 -11   1   3      476.52      477.93     30.94 o
 -10   1   3      248.71      248.64     25.34 o
  -9   1   3     1514.15     1520.90     52.27 o
  -8   1   3       12.47       22.01     24.86 o
  -7   1   3      147.30      168.04     29.17 o
  -6   1   3      287.45      301.37     39.43 o
  -5   1   3     1135.35     1026.66     31.97 o
  -4   1   3      112.01      124.95     15.85 o
  -3   1   3       28.46       49.98     15.49 o
  -2   1   3    10627.89    10582.54    127.12 o
  -1   1   3    18387.17    16803.16    285.21 o
   0   1   3     7987.34     8101.61    135.48 o
   1   1   3       22.84       32.88      6.49 o
   2   1   3     6220.86     6110.73    297.47 o
   3   1   3       46.82       28.66     10.91 o
   4   1   3      244.96      291.91     17.05 o
   5   1   3     1125.33     1231.34     32.66 o
   6   1   3     4435.62     4317.33    137.43 o
   7   1   3     2238.84     2338.26     71.09 o
   8   1   3      356.22      368.33     33.14 o
   9   1   3       87.98       34.51     19.79 o
  10   1   3      134.32       95.71     25.50 o
  11   1   3      215.57      174.22     33.51 o
  12   1   3       81.58       70.60     48.83 o
  13   1   3        3.91       65.45     77.78 o
 -13   2   3      459.97      560.22     80.79 o
 -12   2   3      184.83      167.02     77.51 o
 -11   2   3      774.61      868.60     46.53 o
 -10   2   3       98.98       90.32     25.97 o
  -9   2   3      458.98      417.82     41.05 o
  -8   2   3      324.89      240.38     31.07 o
  -7   2   3     6308.48     6200.43    149.87 o
  -6   2   3     1849.97     1819.79    108.99 o
  -5   2   3    11869.11    11425.22    213.01 o
  -4   2   3     6650.05     6088.69     98.14 o
  -3   2   3     4483.87     4429.05     64.77 o
  -2   2   3    36472.71    33894.55    411.37 o
  -1   2   3      668.51      592.62     28.78 o
   0   2   3       19.20       39.64      8.52 o
   1   2   3      502.04      587.67     22.38 o
   2   2   3       53.92       69.15      8.99 o
   3   2   3      262.70      243.48     27.71 o
   4   2   3    28205.87    27309.12    390.31 o
   5   2   3     1854.69     1687.76     51.72 o
   6   2   3      210.59      171.64     20.49 o
   7   2   3     1836.02     1810.22     58.63 o
   8   2   3      213.37      237.54     25.83 o
   9   2   3        8.52      -15.14     16.75 o
  10   2   3      252.24      231.67     35.55 o
  11   2   3      376.65      475.31     57.31 o
  12   2   3      244.92      283.60     51.23 o
  13   2   3      238.75      109.20     74.48 o
 -13   3   3        0.19      -51.67    118.11 o
 -12   3   3       80.84      136.83     41.05 o
 -11   3   3      537.05      495.61     50.79 o
 -10   3   3      538.83      526.55     48.19 o
  -9   3   3     4153.36     4319.75    159.68 o
  -8   3   3     2922.57     2868.85    122.92 o
  -7   3   3     2620.49     2732.75     83.98 o
  -6   3   3     6526.08     6392.47    196.31 o
  -5   3   3       45.73       46.84     37.29 o
  -4   3   3     1060.85     1054.33     36.24 o
  -3   3   3    21318.18    20188.28    605.56 o
  -2   3   3    18490.79    16987.96    421.62 o
  -1   3   3    67272.56    67931.16   1580.53 o
   0   3   3    84296.84    89133.61   2997.21 o
   1   3   3    19264.85    20291.53   1237.98 o
   2   3   3     7231.68     7085.99    342.38 o
   3   3   3       31.58       59.89      9.86 o
   4   3   3      161.86      192.08     15.97 o
   5   3   3      553.97      608.82     25.17 o
   6   3   3     2858.82     2846.23     82.17 o
   7   3   3     2542.62     2520.95     79.43 o
   8   3   3     4044.02     4077.72    109.43 o
   9   3   3     3298.03     3515.70    108.85 o
  10   3   3     1905.08     2000.73    127.90 o
  11   3   3     1126.63     1247.24     77.78 o
  12   3   3      138.64      101.89     60.58 o
  13   3   3        0.82      -59.05     62.64 o
 -13   4   3      589.49      468.13     79.78 o
 -12   4   3       73.28      117.60     35.24 o
 -11   4   3      484.71      480.36     50.08 o
 -10   4   3      147.26      120.75     28.64 o
  -9   4   3      159.95       92.28     30.38 o
  -8   4   3      107.29      119.38     27.75 o
  -7   4   3     5793.75     5680.56    197.39 o
  -6   4   3    10128.52     9281.98    187.66 o
  -5   4   3    25843.90    24921.34    583.27 o
  -4   4   3    30614.65    29436.17    721.93 o
  -3   4   3    19758.28    18374.94    274.47 o
  -2   4   3     9811.45     9060.13    155.05 o
  -1   4   3    17441.16    16832.31    327.34 o
   0   4   3     7140.68     7489.77    119.88 o
   1   4   3    13802.76    14554.58    714.97 o
   2   4   3       57.22       60.50     15.32 o
   3   4   3       11.76       10.11      9.15 o
   4   4   3    12303.83    13672.30   1167.85 o
   5   4   3     7820.93     8147.27    426.16 o
   6   4   3     2672.09     2402.56     94.90 o
   7   4   3     4321.39     4222.56    145.06 o
   8   4   3       65.21       45.43     22.23 o
   9   4   3       26.21      -13.73     36.23 o
  10   4   3      734.88      673.26     46.48 o
  11   4   3     1485.36     1476.38    158.80 o
  12   4   3      630.02      494.93     84.13 o
  13   4   3     1110.32     1043.88    117.38 o
 -13   5   3        0.53       18.81     71.15 o
 -12   5   3       35.91        9.49     54.62 o
 -11   5   3      441.67      513.68     45.58 o
 -10   5   3      883.64      954.44     42.29 o
  -9   5   3      702.33      713.49     46.50 o
  -8   5   3     3469.15     3374.34    194.06 o
  -7   5   3     3711.13     3853.24    138.57 o
  -6   5   3     2208.30     2098.87     72.95 o
  -5   5   3      618.07      468.00     37.48 o
  -4   5   3     1198.64     1249.53     29.31 o
  -3   5   3     2021.36     1828.24     36.88 o
  -2   5   3    29172.86    28312.53    419.01 o
  -1   5   3    19107.52    18079.04    228.39 o
   0   5   3    28779.88    28401.49    653.45 o
   1   5   3     6003.40     5825.69    185.97 o
   2   5   3     8461.27     8598.38    947.97 o
   3   5   3     6690.61     7230.96    676.96 o
   4   5   3      100.11       53.11     23.52 o
   5   5   3      292.15      258.67     42.04 o
   6   5   3     2614.87     2569.65    143.00 o
   7   5   3     3137.20     3078.40     72.20 o
   8   5   3     4245.85     4223.49    116.52 o
   9   5   3     4738.23     4799.65    127.12 o
  10   5   3     2119.64     2231.15     77.79 o
  11   5   3     1345.57     1471.50     65.72 o
  12   5   3       99.91      131.52     65.36 o
  13   5   3        9.53       11.63     83.20 o
 -13   6   3      134.69       83.47    110.73 o
 -12   6   3      218.39      106.51     53.15 o
 -11   6   3       43.13       55.86     30.57 o
 -10   6   3       70.43       71.86     13.35 o
  -9   6   3       77.20       88.43     29.54 o
  -8   6   3      407.91      401.27     28.42 o
  -7   6   3     2851.15     2865.07    102.95 o
  -6   6   3     5802.25     5510.24    225.15 o
  -5   6   3     5960.38     5797.40    111.00 o
  -4   6   3    19311.74    18607.29    450.32 o
  -3   6   3    19371.24    18648.33    294.03 o
  -2   6   3     2354.30     2029.28     42.94 o
  -1   6   3    23702.24    23505.27    290.03 o
   0   6   3     5748.74     5786.67     90.39 o
   1   6   3      463.52      535.00     22.41 o
   2   6   3     2501.39     2804.24    204.66 o
   3   6   3     4729.58     4296.22    384.52 o
   4   6   3     4203.36     4324.29    214.29 o
   5   6   3     3793.78     4056.21    172.25 o
   6   6   3     1658.51     1496.02     59.99 o
   7   6   3      100.02      122.60     25.04 o
   8   6   3       27.08       80.58     73.22 o
   9   6   3       91.19      105.31     69.14 o
  10   6   3      652.00      542.15     55.97 o
  11   6   3      550.84      432.31     70.37 o
  12   6   3      377.42      216.60     84.67 o
 -12   7   3       19.19       33.75     66.44 o
 -11   7   3       28.67       -1.60     47.36 o
 -10   7   3      305.85      288.72     88.55 o
  -9   7   3        6.73       25.62     38.88 o
  -8   7   3      851.20      743.95     64.80 o
  -7   7   3     2001.60     2026.56     81.10 o
  -6   7   3       91.02       51.98     62.57 o
  -5   7   3      278.60      236.81     40.66 o
  -4   7   3     2865.32     2843.25     63.42 o
  -3   7   3      355.44      387.20     19.79 o
  -2   7   3      422.83      422.49     20.25 o
  -1   7   3     5653.17     5572.47    111.06 o
   0   7   3       82.72       46.03     10.59 o
   1   7   3    12558.98    12238.86    426.65 o
   2   7   3      779.64      816.76     47.67 o
   3   7   3     9168.06    10269.73    573.86 o
   4   7   3      234.77      137.45     30.58 o
   5   7   3     1131.97     1105.22     51.89 o
   6   7   3     2950.50     2782.63    138.10 o
   7   7   3     3859.64     3845.27    152.31 o
   8   7   3      580.02      550.22     71.61 o
   9   7   3      500.56      455.97     51.23 o
  10   7   3      425.81      482.04     59.05 o
  11   7   3       46.01       17.44     41.56 o
  12   7   3       24.35      -81.20     81.20 o
 -12   8   3      161.05      159.94    118.11 o
 -11   8   3       24.58       88.58     37.77 o
 -10   8   3       54.06        4.99     31.07 o
  -9   8   3      247.62      193.10     41.48 o
  -8   8   3      196.61      221.53     32.34 o
  -7   8   3      145.09       66.34     22.50 o
  -6   8   3      874.76      786.20     25.26 o
  -5   8   3        1.09      -11.96     11.96 o
  -4   8   3      709.35      730.23     78.86 o
  -3   8   3     1178.15     1092.40     32.46 o
  -2   8   3      717.24      747.65     20.05 o
  -1   8   3     7058.73     7071.90    107.44 o
   0   8   3      815.20      823.62     26.20 o
   1   8   3      102.68       97.66     14.66 o
   2   8   3     1287.64     1131.04     62.93 o
   3   8   3      368.64      332.78     55.55 o
   4   8   3      309.28      343.46     31.07 o
   5   8   3      103.05      122.47     28.83 o
   6   8   3       17.37       62.75     40.79 o
   7   8   3      152.79       98.03     24.87 o
   8   8   3      218.25       84.89     84.89 o
   9   8   3      747.26      736.32     75.29 o
  10   8   3        5.21      -44.30     44.30 o
  11   8   3       96.32      146.22     51.22 o
  12   8   3      160.11      179.33     81.85 o
 -12   9   3        0.28      -25.14    107.04 o
 -11   9   3      116.99       11.27     84.89 o
 -10   9   3      157.57      184.55     33.06 o
  -9   9   3      671.57      747.87     50.99 o
  -8   9   3      253.09      252.67     52.59 o
  -7   9   3        9.00       17.80     14.94 o
  -6   9   3      210.32      191.94     22.31 o
  -5   9   3       12.58       -2.70     15.01 o
  -4   9   3     1056.82     1040.92     42.44 o
  -3   9   3      529.88      538.88     18.92 o
  -2   9   3     3134.37     3362.75     57.59 o
  -1   9   3      113.58      113.04     15.03 o
   0   9   3      289.41      233.31     19.18 o
   1   9   3     3134.35     3318.31     92.79 o
   2   9   3     4134.04     4539.44    139.08 o
   3   9   3      214.67      184.63     27.82 o
   4   9   3      247.11      173.38     29.53 o
   5   9   3       39.35       -3.50     23.04 o
   6   9   3      655.66      650.90     42.58 o
   7   9   3      231.28      211.86     29.51 o
   8   9   3       84.52       65.66     43.68 o
   9   9   3      231.15      208.86     40.59 o
  10   9   3       92.37       88.67     38.78 o
  11   9   3      146.05      208.34     57.01 o
  12   9   3        7.06      -34.69    104.00 o
 -12  10   3       83.61       -8.39    114.48 o
 -11  10   3      139.20       95.46     55.19 o
 -10  10   3       71.41       79.86     51.67 o
  -9  10   3        6.90      -53.45    101.33 o
  -8  10   3      181.12      163.00     34.94 o
  -7  10   3     1852.70     1950.18     85.83 o
  -6  10   3      120.28      121.18     22.42 o
  -5  10   3      853.24      866.91     52.22 o
  -4  10   3      907.58      881.71     47.78 o
  -3  10   3        2.61        5.25     17.50 o
  -2  10   3     1494.44     1350.64     32.70 o
  -1  10   3     1757.61     1929.32     43.54 o
   0  10   3     1743.63     1754.24     43.75 o
   1  10   3      120.98       79.55     17.89 o
   2  10   3     4753.20     4822.56    253.63 o
   3  10   3     2448.44     2514.04    229.21 o
   4  10   3     6438.24     6894.45    467.96 o
   5  10   3     5603.94     5752.97    386.19 o
   6  10   3     1175.04     1278.76    189.37 o
   7  10   3      369.71      411.74     39.85 o
   8  10   3       40.04       71.50     34.25 o
   9  10   3       10.28       -2.57     31.07 o
  10  10   3       22.86      -20.29     38.78 o
  11  10   3        4.49       79.95     47.47 o
  12  10   3       70.85       55.16    137.66 o
 -11  11   3      197.34       57.09     90.10 o
 -10  11   3     1116.73     1257.85    131.62 o
  -9  11   3     1667.39     1934.57    102.69 o
  -8  11   3     1610.33     1644.06     87.68 o
  -7  11   3      482.36      492.46     32.55 o
  -6  11   3      180.76      200.31     33.39 o
  -5  11   3      229.62      235.00     40.49 o
  -4  11   3       52.43       49.22     51.14 o
  -3  11   3       54.56       73.82     14.92 o
  -2  11   3      988.39      982.86     29.96 o
  -1  11   3     2026.00     1912.72     51.17 o
   0  11   3     9342.73     9584.31    215.78 o
   1  11   3     8671.43     9265.97    228.55 o
   2  11   3     6360.19     6717.80    140.75 o
   3  11   3     3331.52     3381.39    159.01 o
   4  11   3        5.68        5.54     18.45 o
   5  11   3      649.90      693.40    101.07 o
   6  11   3     1347.29     1368.58     60.75 o
   7  11   3      803.70      828.41     62.29 o
   8  11   3      920.98     1075.68     69.51 o
   9  11   3      638.68      617.59     53.34 o
  10  11   3      328.18      175.82     54.26 o
  11  11   3      325.93      209.66     77.96 o
 -11  12   3      177.81       39.35    128.18 o
 -10  12   3      340.66      230.52     73.31 o
  -9  12   3       55.59       66.44     39.62 o
  -8  12   3      537.31      611.30     57.76 o
  -7  12   3      495.69      542.23     49.68 o
  -6  12   3     2991.20     3019.42     97.87 o
  -5  12   3     4037.13     4277.72    172.75 o
  -4  12   3     4909.31     5312.61    112.12 o
  -3  12   3     7193.04     7090.73    126.85 o
  -2  12   3     3118.48     3208.97     65.29 o
  -1  12   3     1290.49     1276.23     38.10 o
   0  12   3       26.78       -6.15     21.31 o
   1  12   3     1008.99      963.29     50.09 o
   2  12   3     2070.81     2260.89     90.31 o
   3  12   3     5173.79     5554.48    422.37 o
   4  12   3     2658.20     2474.78    144.40 o
   5  12   3     1992.44     1947.67    134.49 o
   6  12   3      628.22      752.42     57.28 o
   7  12   3      886.64      900.30     74.93 o
   8  12   3      745.47      704.50     54.94 o
   9  12   3       87.28       71.25     40.63 o
  10  12   3        9.04      -31.27     64.79 o
  11  12   3      262.41      239.53    151.33 o
 -11  13   3       99.51      208.33    115.29 o
 -10  13   3      408.87      514.88     98.24 o
  -9  13   3      677.80      624.07    140.27 o
  -8  13   3     1020.80     1094.36     80.19 o
  -7  13   3     1723.78     1776.26     74.34 o
  -6  13   3     1951.02     2072.76     78.08 o
  -5  13   3     1063.64     1032.28     47.29 o
  -4  13   3      603.86      555.60     38.36 o
  -3  13   3     1370.44     1456.26     65.01 o
  -2  13   3     1894.55     1952.83     50.25 o
  -1  13   3     9006.90     9262.71    153.38 o
   0  13   3     4221.57     4318.94    111.99 o
   1  13   3     3183.78     3250.63     72.92 o
   2  13   3      835.00      809.07     45.97 o
   3  13   3      371.00      440.70     41.00 o
   4  13   3      287.49      236.90     48.56 o
   5  13   3       13.68      -15.13     45.32 o
   6  13   3        7.00        2.16     24.77 o
   7  13   3     2820.60     2934.67    384.05 o
   8  13   3     1521.24     1583.52    157.57 o
   9  13   3      659.39      596.10     51.92 o
  10  13   3     1211.01     1402.24    186.34 o
  11  13   3      209.30      128.06    162.41 o
 -10  14   3      102.16      202.23    125.49 o
  -9  14   3        9.32      201.32    118.11 o
  -8  14   3      257.94      239.05     33.22 o
  -7  14   3       61.30       64.59     30.14 o
  -6  14   3     1920.94     2123.10    131.43 o
  -5  14   3     2379.34     2583.67    115.86 o
  -4  14   3     3165.41     3376.34     87.86 o
  -3  14   3     4597.16     4862.24    103.82 o
  -2  14   3     1042.75     1127.16     39.75 o
  -1  14   3     2046.43     2173.44     58.52 o
   0  14   3       53.31       34.69     17.37 o
   1  14   3      140.60      128.32     22.92 o
   2  14   3      155.96      149.43     27.66 o
   3  14   3     1359.03     1322.28     65.38 o
   4  14   3      760.84      848.08     59.39 o
   5  14   3     1222.25     1466.39    136.79 o
   6  14   3      956.41      943.71    125.61 o
   7  14   3      113.85       86.31     34.03 o
   8  14   3      221.81      261.09     41.12 o
   9  14   3      103.68       68.03     42.13 o
  10  14   3      180.62      176.42    236.22 o
 -10  15   3      217.24      501.98    138.35 o
  -9  15   3      135.20      -43.26    276.82 o
  -8  15   3      252.61      211.76     91.24 o
  -7  15   3      103.51       95.58     48.63 o
  -6  15   3        5.65       -4.15     29.77 o
  -5  15   3      430.56      432.47     80.77 o
  -4  15   3       24.63       -9.04     33.03 o
  -3  15   3       55.71       61.71     38.06 o
  -2  15   3      258.39      239.45     33.96 o
  -1  15   3     1083.73     1002.03     40.99 o
   0  15   3        9.11        3.33     19.02 o
   1  15   3     2986.25     3148.31     90.62 o
   2  15   3     1723.67     1860.39     83.66 o
   3  15   3      377.75      470.52     42.20 o
   4  15   3        3.24       16.23     19.62 o
   5  15   3      459.65      511.64     44.29 o
   6  15   3      124.71       85.30     32.90 o
   7  15   3     1043.94     1053.08    169.81 o
   8  15   3      579.36      583.58     60.82 o
   9  15   3      116.00      156.66     92.23 o
  10  15   3      100.07       53.45    225.15 o
  -9  16   3       11.97      127.11    106.15 o
  -8  16   3      202.59      173.26     88.28 o
  -7  16   3      223.38      279.71     44.14 o
  -6  16   3      110.26       90.99     35.37 o
  -5  16   3       10.41       15.64     19.23 o
  -4  16   3      231.66      223.31     32.50 o
  -3  16   3      160.90      117.24     23.44 o
  -2  16   3      301.61      342.58     26.19 o
  -1  16   3     1412.53     1394.90     47.93 o
   0  16   3     1239.75     1269.99     47.78 o
   1  16   3       28.48       45.72     31.96 o
   2  16   3       59.68       59.83     28.19 o
   3  16   3       74.65      107.04     32.48 o
   4  16   3        6.56       -5.74     19.13 o
   5  16   3       16.48       15.86     32.75 o
   6  16   3        0.09       51.90     34.85 o
   7  16   3      273.12      223.23     88.59 o
   8  16   3       27.83       29.53     84.89 o
   9  16   3       99.86        5.11    134.51 o
  -9  17   3       61.02      219.21    129.18 o
  -8  17   3        0.08       94.85     86.01 o
  -7  17   3        9.07      -35.53     99.65 o
  -6  17   3      196.02       92.03     51.67 o
  -5  17   3        5.85      -15.56     26.41 o
  -4  17   3        0.82       18.45     27.70 o
  -3  17   3        0.43       45.13     25.07 o
  -2  17   3        0.47       18.56     19.50 o
  -1  17   3      401.59      471.06     41.96 o
   0  17   3       32.37       27.57     22.14 o
   1  17   3       34.84       10.19     21.02 o
   2  17   3       48.97       31.74     36.02 o
   3  17   3        1.45      -45.52     45.52 o
   4  17   3      201.23      193.88     42.22 o
   5  17   3        3.00       24.10     37.82 o
   6  17   3       20.92      -28.05     36.85 o
   7  17   3        0.43       14.33     44.14 o
   8  17   3        3.97      102.67    109.25 o
  -8  18   3        4.26       54.51    132.87 o
  -7  18   3        0.43       40.38     86.91 o
  -6  18   3       65.58       19.59     58.72 o
  -5  18   3       25.55       22.15     38.28 o
  -4  18   3       45.70       -4.35     47.95 o
  -3  18   3       15.36       31.64     24.57 o
  -2  18   3       22.16       -1.23     25.22 o
  -1  18   3      410.90      422.36     33.46 o
   0  18   3       85.35       79.87     26.19 o
   1  18   3      184.82      179.66     30.55 o
   2  18   3       69.29       87.99     32.02 o
   3  18   3      883.77      902.82     51.94 o
   4  18   3      858.46      925.87     58.05 o
   5  18   3      826.51      871.74     75.56 o
   6  18   3      412.84      427.95     73.82 o
   7  18   3       46.13       54.13     46.11 o
   8  18   3       62.85      121.44    133.03 o
  -7  19   3       54.27       71.97     81.58 o
  -6  19   3       57.27      -14.76    125.49 o
  -5  19   3      122.87      143.57     88.58 o
  -4  19   3       36.34       18.76     40.82 o
  -3  19   3        9.82      -25.55     26.41 o
  -2  19   3      255.63      256.77     36.23 o
  -1  19   3      461.29      481.03     36.23 o
   0  19   3      176.90      204.84     34.92 o
   1  19   3     2031.75     2243.04    118.31 o
   2  19   3      907.91      825.57     54.10 o
   3  19   3      377.12      328.50     42.76 o
   4  19   3      168.83      100.31     38.88 o
   5  19   3      158.38      171.40    147.64 o
   6  19   3       30.71      -32.30     62.75 o
   7  19   3      183.42      147.98    258.37 o
  -6  20   3      292.59      153.06    117.36 o
  -5  20   3      123.30      -24.61     66.03 o
  -4  20   3      458.68      408.49     89.27 o
  -3  20   3      550.93      608.14     93.31 o
  -2  20   3      182.97      124.43     37.29 o
  -1  20   3      232.93      176.19     34.33 o
   0  20   3        2.49       16.51     29.18 o
   1  20   3      410.08      322.60     48.37 o
   2  20   3      198.03      181.74     55.02 o
   3  20   3     1087.15     1142.36    108.37 o
   4  20   3      530.45      566.82     93.90 o
   5  20   3      565.68      625.78    132.88 o
   6  20   3      485.57      332.58    125.50 o
  -5  21   3      121.94       66.44    110.73 o
  -4  21   3       73.02       21.67     77.80 o
  -3  21   3       86.08      109.94     54.03 o
  -2  21   3      666.94      631.29     70.95 o
  -1  21   3      668.59      681.28     55.00 o
   0  21   3      286.75      285.06     69.26 o
   1  21   3      891.71      904.29     75.66 o
   2  21   3       86.52       57.79     48.18 o
   3  21   3      177.92      270.70     77.13 o
   4  21   3        3.74       28.35     65.09 o
   5  21   3       11.94       67.21     95.52 o
  -3  22   3      327.49      294.36    123.98 o
  -2  22   3      146.76      348.39     93.52 o
  -1  22   3       14.92      -38.86     60.73 o
   0  22   3       12.86      -23.65     47.32 o
   1  22   3      146.48      114.35     61.71 o
   2  22   3      198.12       48.75     58.46 o
   3  22   3      171.31      177.17    109.62 o
 -13   0   4      366.66      236.23     88.59 o
 -12   0   4      351.15      191.94     73.82 o
 -11   0   4      477.60      258.38     73.82 o
 -10   0   4      213.32      317.43     66.44 o
  -9   0   4        7.11       11.48     14.20 o
  -8   0   4     6032.97     6194.81    147.25 o
  -7   0   4     7206.86     7034.85    202.20 o
  -6   0   4     6747.09     6703.30    159.45 o
  -5   0   4    15555.90    15516.47    500.89 o
  -4   0   4       69.78      113.24     17.72 o
  -3   0   4     6157.71     5991.21    114.84 o
  -2   0   4       29.51       62.96     10.44 o
  -1   0   4    40257.64    39513.25   1391.90 o
   0   0   4     1367.80     1204.77    110.87 o
   2   0   4    34581.68    37629.02    663.75 o
   3   0   4    51953.36    52148.28    874.95 o
   4   0   4    30783.20    28747.01    597.08 o
   5   0   4    20254.14    20781.20    430.20 o
   6   0   4    10579.46    10358.11    281.35 o
   7   0   4      895.29      984.00     55.38 o
   8   0   4     1486.36     1428.81    173.53 o
   9   0   4      858.21      935.03     93.96 o
  10   0   4      395.80      454.08     48.16 o
  11   0   4      408.48      372.72     62.75 o
  12   0   4      467.30      424.46     80.79 o
  13   0   4      237.55       66.44    103.35 o
 -13   1   4      113.23      105.10     54.62 o
 -12   1   4     1140.96     1331.89    280.56 o
 -11   1   4     1264.53     1169.20     49.85 o
 -10   1   4     4366.56     4557.87    115.61 o
  -9   1   4     6094.06     6175.54    149.04 o
  -8   1   4     1494.60     1516.65     61.37 o
  -7   1   4     2782.50     2848.83     58.55 o
  -6   1   4        0.57       14.59     12.17 o
  -5   1   4      902.35      870.65     27.96 o
  -4   1   4       58.94       49.04     11.63 o
  -3   1   4      758.43      635.82     17.90 o
  -2   1   4     1397.95     1471.51     25.46 o
  -1   1   4     4953.61     4394.21     58.94 o
   0   1   4    46858.43    49455.17    547.43 o
   1   1   4    11432.88    12137.09    242.11 o
   2   1   4    16545.75    15619.39    454.46 o
   3   1   4     4781.31     4634.75    121.75 o
   4   1   4     2508.63     2571.49     56.53 o
   5   1   4     7904.85     7640.05    148.80 o
   6   1   4    14074.61    13622.42    239.77 o
   7   1   4     8431.23     8636.82    176.26 o
   8   1   4     8640.90     8771.48    233.78 o
   9   1   4      550.00      625.22     62.20 o
  10   1   4      799.98      817.64     57.54 o
  11   1   4      540.51      512.06     37.54 o
  12   1   4        0.72       53.04     45.98 o
  13   1   4       40.81       68.36     59.86 o
 -13   2   4      191.35      136.57     66.44 o
 -12   2   4       37.31       54.84     88.58 o
 -11   2   4       87.49       93.72     42.29 o
 -10   2   4        0.29       15.90     22.68 o
  -9   2   4      374.36      283.83     35.36 o
  -8   2   4       42.69      107.04     36.54 o
  -7   2   4     1510.78     1409.83     55.07 o
  -6   2   4     4570.98     4368.71    102.52 o
  -5   2   4     8982.64     8273.64    130.66 o
  -4   2   4     3223.11     2868.37     49.78 o
  -3   2   4    12621.78    11854.01    151.78 o
  -2   2   4       56.71       77.51      8.31 o
  -1   2   4     6913.90     6972.53    107.14 o
   0   2   4      309.72      314.05     12.72 o
   1   2   4    46511.13    50536.70   1222.57 o
   2   2   4    21685.42    22950.44    495.20 o
   3   2   4    10640.20    11099.87    520.39 o
   4   2   4    15792.29    15745.87    269.05 o
   5   2   4     3213.13     3078.27     71.59 o
   6   2   4     4334.74     4076.60     88.57 o
   7   2   4     1044.58     1017.59     42.11 o
   8   2   4      119.39      141.64     28.77 o
   9   2   4       57.31       -2.32     32.64 o
  10   2   4      174.70      155.50     28.50 o
  11   2   4      361.99      436.27     44.85 o
  12   2   4      500.00      443.94     83.43 o
  13   2   4      253.59      250.12     88.28 o
 -13   3   4        8.72      115.45     66.44 o
 -12   3   4      148.36      155.02     42.62 o
 -11   3   4      250.03      248.04     29.54 o
 -10   3   4      265.50      268.42     32.17 o
  -9   3   4      764.41      737.75     47.48 o
  -8   3   4     2340.95     2364.37    139.49 o
  -7   3   4     1076.54      983.83    110.96 o
  -6   3   4      826.87      694.19     34.29 o
  -5   3   4     3773.95     3844.92    113.08 o
  -4   3   4      329.46      304.07     18.51 o
  -3   3   4      937.97      894.85     19.94 o
  -2   3   4    13505.54    12529.98    206.08 o
  -1   3   4    41476.97    39761.82    645.22 o
   0   3   4      497.22      516.12     17.15 o
   1   3   4       97.13      132.96     13.84 o
   2   3   4    11287.83    12159.49    382.67 o
   3   3   4     9922.03    10882.66    426.99 o
   4   3   4     3626.22     3545.11     78.06 o
   5   3   4      430.41      464.85     24.43 o
   6   3   4     1069.69     1091.07     37.53 o
   7   3   4      749.72      746.27     95.58 o
   8   3   4      288.84      267.26     27.01 o
   9   3   4     1137.79     1072.31     58.76 o
  10   3   4      650.37      520.47     44.64 o
  11   3   4       94.69       83.58     28.81 o
  12   3   4        1.13      -41.37     62.41 o
  13   3   4       89.57      169.78    177.17 o
 -13   4   4        0.02      136.79     71.93 o
 -12   4   4        0.58       48.45     49.70 o
 -11   4   4       72.34       80.62     41.90 o
 -10   4   4      478.58      481.12     44.75 o
  -9   4   4      685.58      619.43     43.91 o
  -8   4   4       64.46       64.00     23.28 o
  -7   4   4       97.64       84.31     22.72 o
  -6   4   4     1902.37     1817.61     86.35 o
  -5   4   4       55.66       61.01     34.10 o
  -4   4   4     2896.84     2662.02     65.30 o
  -3   4   4      243.63      261.72     40.98 o
  -2   4   4    21907.68    21212.06    290.19 o
  -1   4   4      283.68      299.08     12.41 o
   0   4   4    20561.88    21713.61    705.20 o
   1   4   4    15950.75    17359.16   1086.38 o
   2   4   4    17205.24    18502.79   1263.45 o
   3   4   4      657.14      777.47     64.90 o
   4   4   4        1.34       50.20     17.12 o
   5   4   4       22.13       59.94     13.47 o
   6   4   4      250.53      259.93     21.89 o
   7   4   4      175.43      181.35     38.36 o
   8   4   4      150.04      161.50     30.27 o
   9   4   4       26.63      -20.96     20.96 o
  10   4   4      203.60      149.60     30.40 o
  11   4   4       10.93      -25.99     33.03 o
  12   4   4        0.35       14.76     56.71 o
  13   4   4        3.97      -31.00    121.80 o
 -13   5   4        0.78      177.16    136.56 o
 -12   5   4      186.11      147.64     44.14 o
 -11   5   4        0.34       -6.68     17.82 o
 -10   5   4      216.62      247.08     38.78 o
  -9   5   4      167.30      111.89     33.03 o
  -8   5   4      385.98      396.79     32.29 o
  -7   5   4     1017.01     1024.77     51.84 o
  -6   5   4       75.72       65.79     27.99 o
  -5   5   4      176.36      119.40     29.83 o
  -4   5   4       28.98       16.76     12.30 o
  -3   5   4     5679.90     5493.62     98.33 o
  -2   5   4     4195.51     4403.38     85.27 o
  -1   5   4    12558.34    12045.59    159.34 o
   0   5   4     4448.48     4812.68    135.62 o
   1   5   4      328.53      342.87     37.52 o
   2   5   4       33.14       19.11     19.86 o
   3   5   4      567.85      519.68     35.88 o
   4   5   4       13.56        8.48     12.79 o
   5   5   4      521.34      598.02     59.06 o
   6   5   4      218.68      183.51     28.36 o
   7   5   4        6.51      -14.29     14.29 o
   8   5   4     2898.39     2788.89    106.77 o
   9   5   4      115.47      104.13     49.24 o
  10   5   4      158.31      199.05     28.41 o
  11   5   4       70.87      117.74     49.01 o
  12   5   4       37.90      -11.72    129.78 o
 -12   6   4        6.30       40.60     46.98 o
 -11   6   4       44.17       -0.22     13.85 o
 -10   6   4       23.03        1.20     16.33 o
  -9   6   4        9.99       10.64     23.32 o
  -8   6   4      272.70      272.90     46.95 o
  -7   6   4     1934.96     1954.47     60.47 o
  -6   6   4     2890.85     2788.56     79.97 o
  -5   6   4    15496.35    14815.34    267.54 o
  -4   6   4     5754.50     6059.77     99.69 o
  -3   6   4     3463.44     3199.53     69.34 o
  -2   6   4      207.28      155.64     19.36 o
  -1   6   4    12047.09    12278.04    194.93 o
   0   6   4     3247.90     3156.89     60.01 o
   1   6   4    29789.50    29795.55    868.65 o
   2   6   4      165.92      112.44     13.84 o
   3   6   4      997.01      954.71     98.71 o
   4   6   4     4514.20     4427.19    346.92 o
   5   6   4      807.96     1029.05     96.36 o
   6   6   4     4801.87     4443.23    233.09 o
   7   6   4       25.74       31.64     19.33 o
   8   6   4       16.46       46.07     19.73 o
   9   6   4        0.57      -31.44     31.44 o
  10   6   4     1160.69     1097.56    136.88 o
  11   6   4      194.07      150.53     58.10 o
  12   6   4      239.60      138.39     70.41 o
 -12   7   4      710.39      763.84    102.41 o
 -11   7   4      631.13      637.78     59.84 o
 -10   7   4     1020.54     1176.64     72.53 o
  -9   7   4     1201.89     1219.31    105.91 o
  -8   7   4     2209.00     2136.32     76.27 o
  -7   7   4     2231.09     2186.25     60.94 o
  -6   7   4      158.95      169.13     13.74 o
  -5   7   4       24.89       25.22     12.63 o
  -4   7   4       13.91       22.15     10.63 o
  -3   7   4     1616.58     1354.35     33.85 o
  -2   7   4    12117.45    12914.15    189.50 o
  -1   7   4    25078.09    25006.20    455.05 o
   0   7   4    22771.98    23401.09    490.11 o
   1   7   4      776.91      703.46     26.76 o
   2   7   4      842.26      937.19     81.94 o
   3   7   4     2076.66     2153.40    136.65 o
   4   7   4       61.78       60.87     33.49 o
   5   7   4     2213.37     2116.85    220.06 o
   6   7   4     8780.58     8881.95    261.35 o
   7   7   4     1417.50     1514.23     79.95 o
   8   7   4     3699.96     3636.04    191.88 o
   9   7   4     1694.98     1901.61     94.71 o
  10   7   4     1403.46     1342.67    130.79 o
  11   7   4      127.75      100.91     54.58 o
  12   7   4       97.38       71.23     79.86 o
 -12   8   4      368.19      518.99    221.47 o
 -11   8   4      157.69      145.82     31.44 o
 -10   8   4       38.32        3.28     36.91 o
  -9   8   4      551.39      600.49     58.57 o
  -8   8   4      921.77      982.42     88.64 o
  -7   8   4     2138.34     2211.51     64.25 o
  -6   8   4     6396.48     6505.21    157.10 o
  -5   8   4     5617.99     5452.50    111.23 o
  -4   8   4     1445.78     1376.81     54.36 o
  -3   8   4     1586.21     1379.79     38.48 o
  -2   8   4      691.96      659.40     20.05 o
  -1   8   4      641.15      674.05     23.89 o
   0   8   4      439.46      488.94     21.68 o
   1   8   4    11152.45    11741.87    466.34 o
   2   8   4    30804.79    34731.96   1296.72 o
   3   8   4    12301.73    12253.79    966.09 o
   4   8   4    12250.49    12768.40   1101.91 o
   5   8   4     9203.17     9244.77    536.35 o
   6   8   4     1845.23     1895.48     88.23 o
   7   8   4       60.41       38.69     23.52 o
   8   8   4       18.38       -4.64     13.80 o
   9   8   4      447.93      522.57     60.02 o
  10   8   4      579.98      582.16    100.68 o
  11   8   4      363.73      384.45     74.96 o
  12   8   4      391.39      235.97     72.52 o
 -12   9   4      211.40      280.52    147.64 o
 -11   9   4     1269.07     1362.09     97.33 o
 -10   9   4     2898.79     3059.35     99.22 o
  -9   9   4     2764.58     2862.47    136.51 o
  -8   9   4     2481.20     2498.59    166.56 o
  -7   9   4      937.34      933.72     79.24 o
  -6   9   4        1.75       -7.77     21.31 o
  -5   9   4     1296.59     1228.09     44.65 o
  -4   9   4     1694.76     1651.41     50.84 o
  -3   9   4     1284.46     1283.54     40.23 o
  -2   9   4     1293.84     1217.70     54.36 o
  -1   9   4     3795.98     3782.81     69.70 o
   0   9   4     7129.82     7325.73    115.42 o
   1   9   4     6065.68     5922.23    183.61 o
   2   9   4      476.41      503.25     43.79 o
   3   9   4       86.06       74.34     17.82 o
   4   9   4     3409.93     3401.66    288.38 o
   5   9   4     8516.84     8828.78    637.13 o
   6   9   4     3195.95     3296.71    257.20 o
   7   9   4     4278.97     4485.13    262.86 o
   8   9   4     2100.30     2319.35    200.04 o
   9   9   4     1463.33     1574.54     90.01 o
  10   9   4      304.27      257.32     45.33 o
  11   9   4       66.30       23.92     45.10 o
  12   9   4       13.99      -96.79     96.79 o
 -12  10   4      327.21      477.90    148.70 o
 -11  10   4       68.81      105.12     53.43 o
 -10  10   4       13.64       43.33    103.35 o
  -9  10   4      129.81      171.68     43.95 o
  -8  10   4      963.02     1095.58    104.92 o
  -7  10   4     1375.77     1344.78     38.12 o
  -6  10   4     4676.70     4737.49    109.74 o
  -5  10   4     1596.94     1631.34     75.49 o
  -4  10   4      993.68      936.22     41.95 o
  -3  10   4      466.40      486.10     38.03 o
  -2  10   4        0.54        2.95     15.98 o
  -1  10   4      467.91      516.19     24.40 o
   0  10   4     9182.44     9205.38    157.05 o
   1  10   4       32.87       41.18     15.26 o
   2  10   4     7352.00     8119.14    326.66 o
   3  10   4    10301.93    10769.59    624.60 o
   4  10   4     3663.69     3747.64    257.35 o
   5  10   4     5483.63     5535.15    463.59 o
   6  10   4      800.09      786.91     94.70 o
   7  10   4      280.89      336.26     39.11 o
   8  10   4       53.74       36.04     25.00 o
   9  10   4      139.15      103.72     46.58 o
  10  10   4       46.85      -11.36     44.56 o
  11  10   4      512.59      515.66     70.15 o
 -11  11   4      247.78      203.75    130.19 o
 -10  11   4      483.73      514.65     66.03 o
  -9  11   4      392.32      338.08    115.20 o
  -8  11   4      706.86      679.18     55.50 o
  -7  11   4      868.39      932.28     51.73 o
  -6  11   4     2321.08     2363.37     72.88 o
  -5  11   4       37.78       43.80     12.88 o
  -4  11   4      736.59      790.95     33.57 o
  -3  11   4      655.36      693.62     33.78 o
  -2  11   4     2202.16     2088.56     67.16 o
  -1  11   4      763.51      776.22     27.02 o
   0  11   4      110.24       98.89     16.81 o
   1  11   4       41.93       67.50     24.51 o
   2  11   4     3208.61     3153.71    130.82 o
   3  11   4      190.32      154.69     29.22 o
   4  11   4      943.68      956.38     86.09 o
   5  11   4      788.17      804.28     81.21 o
   6  11   4       68.11       34.73     30.09 o
   7  11   4     2114.18     2002.64    127.38 o
   8  11   4      450.55      398.80     36.04 o
   9  11   4      889.93      985.41    162.76 o
  10  11   4       63.11       86.92     63.98 o
  11  11   4       12.63        8.36     63.25 o
 -11  12   4        0.82      -92.60     92.60 o
 -10  12   4       16.89      -27.96     83.20 o
  -9  12   4       22.18       71.36     39.62 o
  -8  12   4       12.27       -1.32     33.74 o
  -7  12   4      169.34      178.41     51.91 o
  -6  12   4      185.66      171.29     24.91 o
  -5  12   4        0.81       -7.62     31.96 o
  -4  12   4     1330.31     1267.65     86.33 o
  -3  12   4      347.77      428.48     28.93 o
  -2  12   4      256.22      267.22     20.05 o
  -1  12   4       26.20       62.82     19.18 o
   0  12   4     3433.68     3220.27     73.03 o
   1  12   4      296.26      281.94     23.78 o
   2  12   4      677.86      681.43     34.77 o
   3  12   4     1063.13     1107.03     51.81 o
   4  12   4       37.08       52.49     26.29 o
   5  12   4      131.40      110.79     41.77 o
   6  12   4        9.20       22.42     24.86 o
   7  12   4      496.01      500.64     47.27 o
   8  12   4       54.33       42.81     24.54 o
   9  12   4        1.17      -10.43     38.78 o
  10  12   4       15.27      -48.99     49.35 o
  11  12   4       72.78      161.96    119.58 o
 -11  13   4       13.33      112.10    107.83 o
 -10  13   4        8.82       56.59    109.24 o
  -9  13   4       24.86       38.25    184.55 o
  -8  13   4        7.50       29.85     27.63 o
  -7  13   4        5.80       -3.34     51.41 o
  -6  13   4      662.22      631.17     43.17 o
  -5  13   4      351.98      334.86     67.43 o
  -4  13   4      311.23      326.68     47.95 o
  -3  13   4      766.32      728.09     68.20 o
  -2  13   4       87.17       91.29     17.28 o
  -1  13   4      942.23      888.38     34.93 o
   0  13   4      155.81      163.10     27.70 o
   1  13   4      526.53      561.93     47.95 o
   2  13   4     1051.39     1031.84     47.93 o
   3  13   4      146.55      213.32     34.76 o
   4  13   4        0.23      -18.94     18.94 o
   5  13   4       15.20        5.21     35.31 o
   6  13   4        4.42      -10.88     25.18 o
   7  13   4       24.74       -7.38     23.52 o
   8  13   4      113.26       77.29     28.82 o
   9  13   4       20.52      -22.32     33.75 o
  10  13   4       41.08      -97.54     97.54 o
 -10  14   4        1.66       77.51     86.91 o
  -9  14   4        2.68       86.63     86.91 o
  -8  14   4      102.42       68.37     47.98 o
  -7  14   4      595.69      634.38    126.90 o
  -6  14   4      566.02      526.36     54.34 o
  -5  14   4      929.07      918.58     76.91 o
  -4  14   4     1591.00     1721.82     60.65 o
  -3  14   4     1101.46     1074.91     67.14 o
  -2  14   4        0.63      -14.05     16.81 o
  -1  14   4      315.11      294.75     40.49 o
   0  14   4     1481.60     1534.75     47.03 o
   1  14   4      171.57      160.51     29.83 o
   2  14   4      137.99      165.85     35.07 o
   3  14   4      975.44     1076.19     55.35 o
   4  14   4        1.55       11.31     22.19 o
   5  14   4       51.69       46.01     26.50 o
   6  14   4      180.58      179.96     49.80 o
   7  14   4       14.22        0.51     25.03 o
   8  14   4       17.28      -19.01     61.90 o
   9  14   4       12.86      -98.42    147.64 o
  10  14   4       77.18     -104.64    104.64 o
 -10  15   4      142.38      227.72    114.70 o
  -9  15   4      211.56      384.30    133.03 o
  -8  15   4      287.29      200.32     93.95 o
  -7  15   4       25.43      -20.51     23.06 o
  -6  15   4      262.94      280.15     39.32 o
  -5  15   4       16.23       15.27     28.77 o
  -4  15   4     1609.69     1607.37     61.19 o
  -3  15   4     2377.36     2248.23     79.48 o
  -2  15   4     6943.13     7530.95    202.72 o
  -1  15   4     3384.81     3296.85     80.30 o
   0  15   4     1301.85     1428.67     48.09 o
   1  15   4      501.09      477.89     30.29 o
   2  15   4        0.66      -23.87     23.87 o
   3  15   4      129.06       72.48     36.86 o
   4  15   4      169.88      174.66     26.69 o
   5  15   4        3.80       11.11     26.98 o
   6  15   4       26.19       11.29     28.82 o
   7  15   4      566.40      556.99     72.30 o
   8  15   4      640.21      446.99     60.07 o
   9  15   4      749.96      754.41    153.40 o
  10  15   4      199.44       50.16    101.69 o
  -9  16   4       61.49      -51.67    250.98 o
  -8  16   4      149.03      117.22    103.35 o
  -7  16   4      429.31      508.05     70.13 o
  -6  16   4     1777.93     1889.82    129.10 o
  -5  16   4      725.11      727.31     59.71 o
  -4  16   4     1604.63     1616.93     64.01 o
  -3  16   4     1022.33      996.11     47.48 o
  -2  16   4       35.53       -0.67     15.91 o
  -1  16   4        0.85       -7.73     20.62 o
   0  16   4     2239.85     2363.06     81.01 o
   1  16   4      615.42      679.96     46.89 o
   2  16   4     1150.96     1280.15     57.50 o
   3  16   4     2422.76     2669.43    101.17 o
   4  16   4      718.56      693.08     40.23 o
   5  16   4     1685.44     1932.03     81.59 o
   6  16   4      137.09       92.60     51.40 o
   7  16   4       38.01      -47.98     77.51 o
   8  16   4       23.73       45.99     65.48 o
   9  16   4      287.34      210.99    132.88 o
  -9  17   4      363.54      376.49    184.56 o
  -8  17   4      428.83      391.26    155.03 o
  -7  17   4        1.98       16.15     81.58 o
  -6  17   4       84.46       82.26     35.43 o
  -5  17   4       11.39       -8.86     47.95 o
  -4  17   4      680.22      747.19     49.07 o
  -3  17   4      594.80      581.59     41.45 o
  -2  17   4     1897.05     2121.91     65.14 o
  -1  17   4     1447.20     1428.53     60.43 o
   0  17   4      970.70     1051.90     50.03 o
   1  17   4     1634.70     1767.85     70.14 o
   2  17   4      404.95      395.84     51.54 o
   3  17   4      150.97      139.51     41.93 o
   4  17   4      452.07      505.13    105.14 o
   5  17   4      549.34      598.61    102.52 o
   6  17   4      948.20     1057.96    143.97 o
   7  17   4     1708.74     1937.66    406.11 o
   8  17   4      466.83      235.25    116.67 o
  -8  18   4       69.63     -109.62    109.62 o
  -7  18   4      173.35       91.87     92.23 o
  -6  18   4      552.10      430.22     82.62 o
  -5  18   4      156.63      158.06     42.33 o
  -4  18   4      643.97      669.51     51.58 o
  -3  18   4      110.13       66.44     28.74 o
  -2  18   4       67.66       88.28     25.44 o
  -1  18   4        0.70       25.31     25.05 o
   0  18   4      142.65      197.62     40.49 o
   1  18   4      328.98      327.30     35.96 o
   2  18   4     2379.95     2760.78    140.72 o
   3  18   4      795.82      830.74     50.48 o
   4  18   4     1169.11     1207.83     89.47 o
   5  18   4      779.44      845.68     88.59 o
   6  18   4       87.90       28.47     55.36 o
   7  18   4        1.36       33.12     91.49 o
   8  18   4       27.64       60.76    217.76 o
  -7  19   4       58.74      179.10    103.77 o
  -6  19   4       44.57       67.64    111.41 o
  -5  19   4        0.86      -70.13     70.13 o
  -4  19   4       47.56       31.00     50.11 o
  -3  19   4      246.86      213.54     35.05 o
  -2  19   4      158.33      181.13     29.96 o
  -1  19   4      324.83      376.03     41.42 o
   0  19   4      166.86      113.66     34.83 o
   1  19   4       61.12       11.37     45.95 o
   2  19   4       10.73       49.93     33.56 o
   3  19   4        9.39      -27.44     36.35 o
   4  19   4       90.69       80.33     40.60 o
   5  19   4      212.26       98.08     88.58 o
   6  19   4      267.66      103.00     84.89 o
   7  19   4      352.41      367.30    138.26 o
  -6  20   4       36.43     -135.56    143.95 o
  -5  20   4       19.03      -59.86     59.86 o
  -4  20   4       96.51      135.02     77.80 o
  -3  20   4       32.96       -2.77     39.37 o
  -2  20   4        3.33       24.67     28.15 o
  -1  20   4      196.17      227.31     57.54 o
   0  20   4       12.70       79.15     32.61 o
   1  20   4       95.27       63.62     40.10 o
   2  20   4      220.26       74.39     35.36 o
   3  20   4        2.07      -47.47     47.47 o
   4  20   4       62.39       92.72     65.09 o
   5  20   4       23.07       23.43     58.51 o
   6  20   4       67.62       23.79     69.17 o
  -5  21   4       86.52       29.53    103.35 o
  -4  21   4       19.97      -39.62    107.04 o
  -3  21   4        0.24      -49.58     49.58 o
  -2  21   4       38.66       37.46     46.64 o
  -1  21   4       16.56       10.62     36.63 o
   0  21   4       24.07       11.24     33.45 o
   1  21   4      173.68       59.32     62.58 o
   2  21   4        4.39       16.61     43.91 o
   3  21   4       91.90      138.41     56.97 o
   4  21   4        1.83       69.60     64.53 o
   5  21   4        0.02        1.48     66.44 o
  -3  22   4        0.12      -19.05     79.78 o
  -2  22   4        6.63      169.78    132.87 o
  -1  22   4       10.60       14.17     65.09 o
   0  22   4       10.33      -40.35     40.35 o
   1  22   4        1.16      -65.16     65.16 o
   2  22   4      116.73      100.88    112.52 o
   3  22   4        8.14      -86.01     86.01 o
 -13   1   5       63.71       18.68     72.26 o
 -12   1   5      108.88       81.20     46.98 o
 -11   1   5      184.52      182.95     22.24 o
 -10   1   5      531.86      531.37     33.10 o
  -9   1   5        0.88       -9.12     25.97 o
  -8   1   5      125.81      144.02     34.12 o
  -7   1   5      880.80      869.05     41.05 o
  -6   1   5      685.43      607.05     26.20 o
  -5   1   5      375.37      296.59     19.18 o
  -4   1   5     7664.67     7219.42    109.47 o
  -3   1   5      597.79      631.15     17.89 o
  -2   1   5     1143.89     1191.00     22.93 o
  -1   1   5     3759.42     3643.12     70.50 o
   0   1   5    13744.24    14090.60    213.91 o
   1   1   5     8929.67     9852.00    163.48 o
   2   1   5      214.48      190.07     14.05 o
   3   1   5      644.50      685.60     33.78 o
   4   1   5     3371.67     3464.31    100.73 o
   5   1   5     2522.49     2272.62     59.71 o
   6   1   5     1667.24     1687.47     66.94 o
   7   1   5      580.33      547.32     42.34 o
   8   1   5      564.26      629.89     43.38 o
   9   1   5      113.20       92.80     37.29 o
  10   1   5        8.14       14.40     25.37 o
  11   1   5       46.94       67.50     26.40 o
  12   1   5       95.03      169.61    158.29 o
  13   1   5       15.08      169.78    107.04 o
 -13   2   5      168.08      200.79     63.85 o
 -12   2   5      192.35      177.33     43.44 o
 -11   2   5      355.86      365.44     33.56 o
 -10   2   5       93.48       83.31     30.08 o
  -9   2   5     1414.02     1449.27     64.74 o
  -8   2   5     2291.06     2471.69     76.52 o
  -7   2   5      881.16      825.31     43.26 o
  -6   2   5     2493.03     2315.28     50.56 o
  -5   2   5     1291.01     1241.40     50.31 o
  -4   2   5      430.54      506.30     31.97 o
  -3   2   5      917.34      855.75     20.26 o
  -2   2   5     6961.81     6546.84     85.56 o
  -1   2   5     2521.90     2653.81     46.03 o
   0   2   5      618.99      531.37     20.25 o
   1   2   5    37618.14    40545.34    694.38 o
   2   2   5     7156.60     7259.97    258.82 o
   3   2   5    10883.13    10226.36    518.14 o
   4   2   5     2513.75     2443.89     95.98 o
   5   2   5     2178.16     2167.18     89.46 o
   6   2   5      355.06      402.69     41.56 o
   7   2   5     1540.43     1448.59     47.77 o
   8   2   5      564.13      591.65     40.49 o
   9   2   5     3345.84     3365.29    101.52 o
  10   2   5      940.07      963.31     49.48 o
  11   2   5      167.23      144.95     35.68 o
  12   2   5      329.07      208.39    166.64 o
  13   2   5        2.94       93.30    129.18 o
 -13   3   5      273.13      246.53     59.86 o
 -12   3   5      429.82      487.74     94.08 o
 -11   3   5     1067.67     1068.14     51.81 o
 -10   3   5     1614.58     1674.53     67.52 o
  -9   3   5       74.51       73.82     29.83 o
  -8   3   5     1137.81     1135.81     49.14 o
  -7   3   5      159.55      186.50     25.80 o
  -6   3   5     3229.71     2928.70     68.62 o
  -5   3   5     6734.86     6339.76     92.08 o
  -4   3   5    50013.07    48784.46    562.60 o
  -3   3   5    15618.37    14292.76    176.46 o
  -2   3   5    10840.17    10043.62    237.83 o
  -1   3   5    10398.38     9704.23    229.37 o
   0   3   5    13038.81    13506.77    172.59 o
   1   3   5     5756.96     6068.17    202.03 o
   2   3   5      851.36      802.78     29.22 o
   3   3   5     2116.66     2374.46     99.18 o
   4   3   5      602.49      587.12     33.04 o
   5   3   5     4671.03     4297.32    177.80 o
   6   3   5     4058.48     4302.40     96.26 o
   7   3   5     3221.54     3280.04     80.06 o
   8   3   5     1346.04     1346.22     59.00 o
   9   3   5        4.19      -18.14     18.14 o
  10   3   5      147.13       90.13     37.74 o
  11   3   5      143.56      133.13     34.03 o
  12   3   5      137.22      175.74     74.90 o
  13   3   5      246.15       38.31     93.95 o
 -13   4   5       79.74      151.33     70.27 o
 -12   4   5      127.43      142.09     37.88 o
 -11   4   5      206.94      141.49     30.80 o
 -10   4   5       33.44       32.48     26.78 o
  -9   4   5      547.89      528.36     38.15 o
  -8   4   5     3047.35     3030.80     81.35 o
  -7   4   5      570.20      519.11     35.17 o
  -6   4   5    10114.05     9718.33    167.46 o
  -5   4   5     7312.66     6793.35    143.09 o
  -4   4   5     5944.96     5933.01     96.15 o
  -3   4   5      285.35      291.66     15.66 o
  -2   4   5     7524.45     7138.42    167.17 o
  -1   4   5    31281.36    30698.72    364.33 o
   0   4   5    42068.09    43386.82   1261.18 o
   1   4   5    16758.33    16784.74    518.86 o
   2   4   5    16752.86    17156.41    901.57 o
   3   4   5    19250.08    19591.40    969.71 o
   4   4   5     2495.75     2498.54     65.05 o
   5   4   5      480.61      392.35     28.45 o
   6   4   5      468.06      415.71     24.17 o
   7   4   5      608.50      644.93     31.22 o
   8   4   5      291.12      317.35     36.04 o
   9   4   5     5084.21     5098.83    145.87 o
  10   4   5     1801.10     1837.40    107.65 o
  11   4   5      770.20      818.45     85.25 o
  12   4   5      781.67      661.96     87.31 o
  13   4   5       85.65      184.55    103.35 o
 -13   5   5      324.32      298.38    132.88 o
 -12   5   5      612.85      679.89     60.67 o
 -11   5   5      454.73      487.75     60.74 o
 -10   5   5      149.41      139.20     35.43 o
  -9   5   5      504.81      466.98     35.44 o
  -8   5   5      472.33      549.26     32.59 o
  -7   5   5      151.14      151.45     27.47 o
  -6   5   5     3412.36     3219.94     88.23 o
  -5   5   5     1878.93     1741.12     47.82 o
  -4   5   5    14446.43    13685.61    181.80 o
  -3   5   5    51550.26    52429.63    919.56 o
  -2   5   5    33690.37    32251.99    650.12 o
  -1   5   5    36780.74    37357.01    437.84 o
   0   5   5     3743.52     3675.43     60.52 o
   1   5   5     9392.16    10053.95    611.18 o
   2   5   5     2367.82     2546.44    199.20 o
   3   5   5     3155.70     3867.66    203.22 o
   4   5   5      261.55      203.82     28.77 o
   5   5   5     5163.15     5434.31    229.17 o
   6   5   5     1988.96     2034.21    148.72 o
   7   5   5     1071.83     1091.27     51.78 o
   8   5   5      522.19      518.58     31.56 o
   9   5   5     1490.99     1492.88     61.70 o
  10   5   5        0.31      -23.58     23.58 o
  11   5   5      448.89      363.24     37.68 o
  12   5   5      237.02      249.96     85.52 o
 -12   6   5      142.68       85.92     51.80 o
 -11   6   5       30.93      -14.21     17.41 o
 -10   6   5       73.06       56.83     29.76 o
  -9   6   5      943.71      940.19     42.39 o
  -8   6   5     1593.34     1658.50     66.34 o
  -7   6   5      788.03      799.47     34.04 o
  -6   6   5     1049.83     1077.45     34.22 o
  -5   6   5     4869.05     4786.64     99.22 o
  -4   6   5       47.19       44.06     13.85 o
  -3   6   5      355.81      305.64     25.04 o
  -2   6   5      791.69      709.44     34.11 o
  -1   6   5     8245.62     7759.29    178.35 o
   0   6   5    10759.15    10675.51    146.96 o
   1   6   5    20369.26    21343.37    767.29 o
   2   6   5    13587.68    14049.90    771.93 o
   3   6   5     2700.47     2831.59    168.52 o
   4   6   5     3056.37     2911.16    113.20 o
   5   6   5      404.81      455.94    102.24 o
   6   6   5        0.16        5.26     31.82 o
   7   6   5      236.26      177.25     42.62 o
   8   6   5     1025.85      964.92     47.56 o
   9   6   5     2628.64     2549.44     92.74 o
  10   6   5     1016.38     1105.40     78.98 o
  11   6   5      696.56      571.51     70.35 o
  12   6   5      283.82      428.32    105.04 o
 -12   7   5      210.39       84.20     99.66 o
 -11   7   5      261.42      363.65     43.25 o
 -10   7   5      157.01      130.64     22.38 o
  -9   7   5      439.70      380.20     31.97 o
  -8   7   5       57.67       73.72     22.38 o
  -7   7   5      536.83      547.37     46.58 o
  -6   7   5     2322.75     2362.10     44.48 o
  -5   7   5     4398.47     4273.40     76.84 o
  -4   7   5      288.98      332.15     28.75 o
  -3   7   5     2305.61     2275.13     50.74 o
  -2   7   5     1787.18     1714.30     32.14 o
  -1   7   5     2634.64     2742.17     48.83 o
   0   7   5     8037.02     7665.64    222.96 o
   1   7   5     8568.95     9014.74    441.43 o
   2   7   5     4016.89     4171.41    194.60 o
   3   7   5      355.19      314.94     35.95 o
   4   7   5     1149.63     1111.63     89.57 o
   5   7   5     1003.44     1193.38    120.74 o
   6   7   5     1706.73     1697.50     78.82 o
   7   7   5      221.71      218.69     30.58 o
   8   7   5       21.46       11.75     30.61 o
   9   7   5       87.29       25.79     45.28 o
  10   7   5      424.90      384.93     90.23 o
  11   7   5      113.33       59.82     48.81 o
  12   7   5       83.76        3.60    110.73 o
 -12   8   5        0.62      -83.20     83.20 o
 -11   8   5      226.46      267.24     59.51 o
 -10   8   5        3.28      -22.68     22.68 o
  -9   8   5        0.09      -10.66     25.13 o
  -8   8   5        4.20      -12.28     12.28 o
  -7   8   5       29.96       14.76     37.29 o
  -6   8   5     1614.22     1525.72     56.49 o
  -5   8   5        4.54       19.57     10.65 o
  -4   8   5      641.62      728.20     30.12 o
  -3   8   5      103.09      152.81     13.60 o
  -2   8   5      235.87      242.69     13.51 o
  -1   8   5     2270.90     2119.15     45.33 o
   0   8   5     1080.19     1095.20     36.24 o
   1   8   5      144.60      109.35     19.02 o
   2   8   5     3676.61     3501.30    185.07 o
   3   8   5       10.50       -9.40     22.14 o
   4   8   5     1291.60     1294.67     77.76 o
   5   8   5      372.20      378.09     33.56 o
   6   8   5      280.24      257.42     39.07 o
   7   8   5      401.84      390.26     50.22 o
   8   8   5      598.90      623.47     42.04 o
   9   8   5       28.16       56.68     36.45 o
  10   8   5      234.90      148.12     48.61 o
  11   8   5      197.13       68.23     52.62 o
  12   8   5       25.62      -61.36     79.20 o
 -12   9   5       81.90      168.03    108.13 o
 -11   9   5       24.94       12.33     51.62 o
 -10   9   5      267.80      250.75     27.90 o
  -9   9   5      362.16      404.64     82.11 o
  -8   9   5      157.65      186.62     27.16 o
  -7   9   5       11.35       14.64     33.09 o
  -6   9   5     2649.51     2548.62    107.68 o
  -5   9   5        0.29        7.83     15.98 o
  -4   9   5      499.97      498.42     26.55 o
  -3   9   5       34.27        4.78     21.31 o
  -2   9   5        7.99       22.15      9.67 o
  -1   9   5      488.81      489.28     23.87 o
   0   9   5     1957.34     1909.71     49.04 o
   1   9   5     6692.20     6601.27    264.64 o
   2   9   5     4368.67     4455.44    246.00 o
   3   9   5      450.30      451.54     29.03 o
   4   9   5      765.99      860.20     61.77 o
   5   9   5     4765.08     4961.17    267.69 o
   6   9   5        0.85       21.76     23.30 o
   7   9   5      157.46      168.13     27.66 o
   8   9   5      124.15       86.64     30.04 o
   9   9   5      203.90      169.88     85.24 o
  10   9   5      178.48       84.59    115.78 o
  11   9   5        4.02       44.38     58.88 o
  12   9   5       18.05      127.02    138.25 o
 -12  10   5       38.37      -95.96    169.78 o
 -11  10   5       85.69      113.40     96.33 o
 -10  10   5      186.93      192.60     35.69 o
  -9  10   5      666.77      757.11    100.15 o
  -8  10   5     1625.08     1772.94     92.06 o
  -7  10   5     1737.20     1683.76     80.03 o
  -6  10   5     1370.23     1348.92     59.68 o
  -5  10   5       44.52       72.61     45.82 o
  -4  10   5        1.57       13.97     27.47 o
  -3  10   5      162.94      156.58     19.89 o
  -2  10   5        0.42      -11.73     11.73 o
  -1  10   5      605.69      555.47     43.69 o
   0  10   5     1181.37     1166.28     38.50 o
   1  10   5     5858.62     5766.80    259.18 o
   2  10   5      933.31      997.77     72.87 o
   3  10   5     6980.59     7264.28    520.64 o
   4  10   5     2022.22     1926.46    115.16 o
   5  10   5      571.27      600.28     62.11 o
   6  10   5      214.38      176.30     30.00 o
   7  10   5      612.12      660.81     80.93 o
   8  10   5      531.70      555.01     69.91 o
   9  10   5      741.75      712.66     39.13 o
  10  10   5      182.43      150.92     49.35 o
  11  10   5      177.37      161.41     56.36 o
 -11  11   5      384.91      635.06    129.25 o
 -10  11   5      638.21      699.73     75.58 o
  -9  11   5      273.20      341.55     35.04 o
  -8  11   5       26.24      -18.72     61.83 o
  -7  11   5      116.12      103.00     31.24 o
  -6  11   5     1588.68     1590.42     59.69 o
  -5  11   5     1884.49     1902.20     74.61 o
  -4  11   5     2016.85     2019.92     56.51 o
  -3  11   5     1406.28     1396.63     47.20 o
  -2  11   5     2870.05     2884.97     57.94 o
  -1  11   5     2385.53     2508.57     53.46 o
   0  11   5     4430.85     4538.11    128.01 o
   1  11   5     3751.13     3708.18    149.31 o
   2  11   5      149.27      175.64     25.97 o
   3  11   5     1780.87     1788.47    105.87 o
   4  11   5     3901.93     4054.00    329.67 o
   5  11   5     4378.63     4802.50    276.96 o
   6  11   5     1493.82     1477.59    186.04 o
   7  11   5     1667.11     1619.00    149.24 o
   8  11   5      832.28      858.14     51.32 o
   9  11   5      180.08      143.30     28.86 o
  10  11   5       40.51       54.33     60.27 o
  11  11   5        6.54        3.37     67.61 o
 -11  12   5        1.90      -83.52     83.52 o
 -10  12   5      395.95      294.03    104.64 o
  -9  12   5      344.61      403.56    155.03 o
  -8  12   5     1068.41     1336.99     55.07 o
  -7  12   5     2367.98     2626.96     79.81 o
  -6  12   5     1431.92     1526.22    121.50 o
  -5  12   5     2145.09     2229.82    102.47 o
  -4  12   5     1018.41     1029.59     40.57 o
  -3  12   5       18.57       15.70     20.76 o
  -2  12   5      268.21      287.29     21.02 o
  -1  12   5     1574.33     1509.37     43.29 o
   0  12   5     5292.65     5540.93    195.24 o
   1  12   5     6219.93     6576.27    216.62 o
   2  12   5     5840.64     6140.72    472.66 o
   3  12   5     2446.25     2465.32    169.24 o
   4  12   5     1175.97     1167.46    119.89 o
   5  12   5     1150.03     1109.61     52.44 o
   6  12   5       96.17       70.57     28.66 o
   7  12   5       59.53       58.68     34.91 o
   8  12   5      748.93      744.99     73.24 o
   9  12   5      405.37      321.75     59.89 o
  10  12   5      666.73      708.09    102.82 o
  11  12   5      909.87     1002.20    391.29 o
 -11  13   5      239.90      435.54    206.70 o
 -10  13   5      121.02       49.21    129.18 o
  -9  13   5      242.45      250.60     98.77 o
  -8  13   5       68.00       94.50     21.52 o
  -7  13   5       27.96       10.64     20.52 o
  -6  13   5       51.92       25.75     18.33 o
  -5  13   5     1521.62     1515.15     52.75 o
  -4  13   5     2594.70     2638.68     77.16 o
  -3  13   5     9631.01    10341.16    205.63 o
  -2  13   5     5898.11     5801.85    113.13 o
  -1  13   5     2468.05     2520.29     58.91 o
   0  13   5     5124.97     5386.34    109.20 o
   1  13   5       33.37       31.03     21.67 o
   2  13   5       94.69       67.36     23.88 o
   3  13   5      246.94      291.63     42.62 o
   4  13   5     2182.82     2090.84    140.80 o
   5  13   5      652.22      672.38     48.85 o
   6  13   5     2995.32     3414.46    325.04 o
   7  13   5      562.98      466.79     54.09 o
   8  13   5      517.70      430.08     44.64 o
   9  13   5      389.99      377.02     63.27 o
  10  13   5       28.10       44.29    125.49 o
 -10  14   5       28.53       13.68    166.09 o
  -9  14   5      215.05      251.36    102.84 o
  -8  14   5      294.33      224.96     40.60 o
  -7  14   5     1233.99     1299.94     86.96 o
  -6  14   5      386.98      488.93     49.02 o
  -5  14   5     1086.21     1122.39     67.14 o
  -4  14   5      618.09      577.62     67.64 o
  -3  14   5       43.19       37.78     24.51 o
  -2  14   5       25.87       34.77     28.32 o
  -1  14   5     2257.52     2284.07     82.08 o
   0  14   5     1937.23     2053.29     69.28 o
   1  14   5     2452.17     2584.00     81.02 o
   2  14   5     4628.64     4917.58    211.56 o
   3  14   5     1023.73     1154.39     98.59 o
   4  14   5     2473.38     2632.34    189.00 o
   5  14   5        6.92        1.23     27.65 o
   6  14   5       96.55       67.94     58.80 o
   7  14   5       18.53       -0.46     34.69 o
   8  14   5      768.02      795.70    118.71 o
   9  14   5      189.08      117.59     68.18 o
  10  14   5      377.19      363.30    121.92 o
 -10  15   5       10.36        6.06     90.17 o
  -9  15   5      141.04      207.75    106.30 o
  -8  15   5        7.38      119.89     75.55 o
  -7  15   5       93.54      113.33     66.44 o
  -6  15   5       56.95       30.51     30.12 o
  -5  15   5      922.36      945.90     43.17 o
  -4  15   5      542.47      549.46     39.04 o
  -3  15   5     3015.84     3038.07    108.06 o
  -2  15   5     1468.73     1603.20     63.95 o
  -1  15   5      317.02      313.70     36.21 o
   0  15   5     1211.13     1179.18     49.28 o
   1  15   5      197.06      171.14     47.95 o
   2  15   5      229.28      265.31     50.57 o
   3  15   5       34.27       87.79     37.88 o
   4  15   5       67.62       59.49     25.00 o
   5  15   5      121.36      157.42     44.67 o
   6  15   5     1332.52     1574.44     85.66 o
   7  15   5       58.72       50.62     47.23 o
   8  15   5        0.55      -47.98     47.98 o
   9  15   5        6.45     -151.33    151.33 o
  -9  16   5       51.77       -5.27    147.64 o
  -8  16   5       73.66       27.91     79.20 o
  -7  16   5       74.51       59.06     42.02 o
  -6  16   5        3.24       16.03     30.73 o
  -5  16   5       15.63       10.31     22.22 o
  -4  16   5       55.72       26.08     53.27 o
  -3  16   5       93.56       88.54     27.72 o
  -2  16   5        0.69      -12.56     18.57 o
  -1  16   5      230.10      216.29     35.16 o
   0  16   5       74.61       81.50     22.92 o
   1  16   5        0.32       25.95     25.44 o
   2  16   5      371.14      438.22     58.53 o
   3  16   5      349.98      366.50     43.44 o
   4  16   5      387.33      420.83     39.86 o
   5  16   5      143.30      103.80     33.16 o
   6  16   5       27.62       -1.61     32.79 o
   7  16   5       10.18       -2.27     73.82 o
   8  16   5      231.68      225.65     70.28 o
   9  16   5        5.65      220.92    232.53 o
  -8  17   5        0.02      -64.36     79.20 o
  -7  17   5       20.67       35.27     69.17 o
  -6  17   5       56.32       72.12     40.60 o
  -5  17   5       58.95      -32.96     45.74 o
  -4  17   5       17.36       33.05     26.41 o
  -3  17   5        0.44      -26.64     26.64 o
  -2  17   5       45.53       35.50     21.02 o
  -1  17   5        8.10       36.34     23.78 o
   0  17   5       39.16        4.43     24.74 o
   1  17   5      217.29      155.57     46.88 o
   2  17   5      394.22      308.24     40.10 o
   3  17   5        2.45      -29.53     29.58 o
   4  17   5      285.62      244.14     31.22 o
   5  17   5        0.44       -5.11     16.19 o
   6  17   5       96.08      112.67     44.63 o
   7  17   5      143.20      119.96     51.42 o
   8  17   5       88.14      118.62     69.29 o
  -8  18   5      168.64      117.23    130.18 o
  -7  18   5      322.17      269.45    132.88 o
  -6  18   5      185.84      240.60     66.91 o
  -5  18   5      170.88      173.11     45.50 o
  -4  18   5       42.12       24.96     45.82 o
  -3  18   5        0.63      -31.82     35.16 o
  -2  18   5       17.95       -5.19     23.06 o
  -1  18   5      160.94      182.54     45.82 o
   0  18   5       22.28       61.79     25.44 o
   1  18   5       45.02       35.41     23.56 o
   2  18   5      217.81      183.05     42.19 o
   3  18   5       68.58      -11.04     51.32 o
   4  18   5      918.57      846.23     52.87 o
   5  18   5       80.22      106.35    162.40 o
   6  18   5        0.66      -47.24     49.14 o
   7  18   5        2.58       -5.44     49.38 o
   8  18   5      115.80      -34.09    321.11 o
  -7  19   5       13.38      -68.47    158.71 o
  -6  19   5       89.03       37.56    107.04 o
  -5  19   5      348.96      381.61     82.62 o
  -4  19   5       74.30       74.14     66.44 o
  -3  19   5      477.74      467.73     82.90 o
  -2  19   5      106.07      108.86     29.32 o
  -1  19   5       17.73       16.04     28.42 o
   0  19   5      477.21      489.73     43.27 o
   1  19   5        8.41       19.60     28.46 o
   2  19   5       87.23        7.12     30.60 o
   3  19   5       60.15       31.91     42.94 o
   4  19   5      421.07      432.02     51.68 o
   5  19   5      847.42      638.84    166.11 o
   6  19   5     1369.29     1315.64    112.16 o
   7  19   5      358.27      290.02    106.30 o
  -6  20   5      280.88      254.02    206.70 o
  -5  20   5      428.50      322.63     96.47 o
  -4  20   5       79.75       63.98    129.18 o
  -3  20   5        4.41       23.61     45.56 o
  -2  20   5       17.80      -17.22     29.76 o
  -1  20   5      222.04      292.31     43.89 o
   0  20   5      511.92      384.99     47.44 o
   1  20   5      422.40      413.26     53.16 o
   2  20   5      922.71     1079.22     84.76 o
   3  20   5      373.34      386.90    114.42 o
   4  20   5      552.92      661.00     98.28 o
   5  20   5       63.67      106.70    125.49 o
   6  20   5       18.89        1.12     67.70 o
  -5  21   5      291.66      261.08    239.92 o
  -4  21   5      160.05      129.07     74.90 o
  -3  21   5     1111.54     1315.22    413.45 o
  -2  21   5      675.61      763.39     96.74 o
  -1  21   5      377.35      261.04     53.96 o
   0  21   5      246.77      278.17     50.02 o
   1  21   5       47.17       41.52     43.91 o
   2  21   5       46.75       76.60     45.89 o
   3  21   5      204.56      179.07    206.70 o
   4  21   5      333.27      352.13     85.07 o
  -3  22   5       35.17        8.47     73.25 o
  -2  22   5        0.77      -48.13     63.85 o
  -1  22   5      182.11      174.92     66.12 o
   0  22   5      614.93      501.03     67.02 o
   1  22   5      555.39      586.82     86.19 o
   2  22   5      370.31      312.01     82.94 o
   3  22   5      108.75       85.27     75.55 o
 -13   0   6        3.16       -7.38     73.82 o
 -12   0   6      112.75       88.58     73.82 o
 -11   0   6     1591.03     1809.03    140.29 o
 -10   0   6     1329.22     1244.47     46.84 o
  -9   0   6     5773.04     6030.39    148.80 o
  -8   0   6     9229.02     8905.19    203.41 o
  -7   0   6    12180.79    12072.48    251.93 o
  -6   0   6     3032.43     2819.92     78.36 o
  -5   0   6       62.40       80.38     23.06 o
  -4   0   6     3171.46     3362.17     75.64 o
  -3   0   6    11964.09    11430.12    389.57 o
  -2   0   6      562.61      616.76     20.89 o
  -1   0   6     6818.41     6398.95    113.70 o
   0   0   6     3329.95     2921.88     88.77 o
   1   0   6     2985.99     3003.27    140.50 o
   2   0   6     7515.50     7559.67    163.49 o
   3   0   6    13455.10    13475.79    319.22 o
   4   0   6     5228.39     5899.66    236.66 o
   5   0   6      528.01      628.95     40.79 o
   6   0   6     4491.63     4096.62    121.95 o
   7   0   6     9226.50     9425.12    318.12 o
   8   0   6     6009.96     6309.41    242.65 o
   9   0   6     7580.00     8184.07    362.25 o
  10   0   6     2619.81     2989.38    138.64 o
  11   0   6      898.21     1094.07     86.48 o
  12   0   6      128.50      116.64    103.35 o
  13   0   6       17.82       44.29     88.58 o
 -13   1   6      499.25      373.56     63.85 o
 -12   1   6      136.01      173.26     44.97 o
 -11   1   6     1144.44     1117.42     38.22 o
 -10   1   6      299.58      285.05     32.23 o
  -9   1   6        1.60       27.39     25.59 o
  -8   1   6      200.66      226.58     35.33 o
  -7   1   6     2284.82     2152.56     65.03 o
  -6   1   6     6787.17     6620.25    127.03 o
  -5   1   6    15174.92    14308.85    272.31 o
  -4   1   6     6207.35     5371.58     79.72 o
  -3   1   6     7833.15     7188.54    100.49 o
  -2   1   6    10228.00     9354.42    106.03 o
  -1   1   6      476.95      562.69     22.38 o
   0   1   6     1591.08     1521.60    166.25 o
   1   1   6     1233.09     1554.13     53.55 o
   2   1   6      259.68      207.81     19.18 o
   3   1   6     9887.57     9722.85    230.47 o
   4   1   6    37487.85    37082.43    494.25 o
   5   1   6    13779.72    13544.36    459.29 o
   6   1   6     8862.74     8582.53    193.32 o
   7   1   6     6670.59     6578.27    147.84 o
   8   1   6        3.89        7.38     20.32 o
   9   1   6       74.38      110.73     24.76 o
  10   1   6      193.88      162.89     36.23 o
  11   1   6      346.24      393.82     41.77 o
  12   1   6      219.29       28.75     89.27 o
  13   1   6      367.26      186.15    110.73 o
 -13   2   6       25.92        9.32     47.76 o
 -12   2   6      163.43      123.80     44.47 o
 -11   2   6      552.02      555.38     36.59 o
 -10   2   6      396.39      426.15     33.11 o
  -9   2   6     2014.07     2006.33     73.55 o
  -8   2   6     4002.73     4028.03    200.60 o
  -7   2   6     3700.36     3556.98     71.45 o
  -6   2   6     2486.52     2325.58     56.07 o
  -5   2   6     4653.29     4242.56     74.98 o
  -4   2   6     4752.18     4591.62     69.97 o
  -3   2   6        1.57       -8.69      8.69 o
  -2   2   6     4684.60     4578.97     65.01 o
  -1   2   6    10228.25     9584.68    168.46 o
   0   2   6     1548.16     1446.59     51.63 o
   1   2   6      769.45      782.75     31.98 o
   2   2   6    16918.07    18518.76    547.77 o
   3   2   6     3224.79     3404.59    144.03 o
   4   2   6     2325.66     2366.75     87.14 o
   5   2   6     3461.53     3550.99    155.81 o
   6   2   6     3976.03     4065.18    108.20 o
   7   2   6     1320.27     1512.31     60.58 o
   8   2   6     1897.11     1852.78     78.14 o
   9   2   6     2734.00     2542.27     86.73 o
  10   2   6     1519.19     1596.91     68.75 o
  11   2   6      589.52      614.55     55.53 o
  12   2   6      141.48       60.51     62.30 o
  13   2   6       23.04       36.46     80.46 o
 -13   3   6      172.84      174.56    132.88 o
 -12   3   6       95.42       72.90     37.88 o
 -11   3   6        6.54        1.52     30.46 o
 -10   3   6       13.10      -24.39     24.39 o
  -9   3   6        3.24       24.69     22.47 o
  -8   3   6       85.15       57.31     29.83 o
  -7   3   6      707.85      688.68     35.85 o
  -6   3   6      711.25      706.55     25.43 o
  -5   3   6      333.47      316.06     17.13 o
  -4   3   6     5205.25     4914.47     68.89 o
  -3   3   6     7732.75     7115.41    148.56 o
  -2   3   6     3102.01     2965.90     53.97 o
  -1   3   6    10088.09    10082.87    217.15 o
   0   3   6     4742.23     4776.03    126.24 o
   1   3   6    10974.99    11725.60    252.41 o
   2   3   6     5842.85     6203.23    269.21 o
   3   3   6     8328.41     8595.32    192.17 o
   4   3   6     1214.11     1189.52     37.01 o
   5   3   6       30.16       14.09     13.83 o
   6   3   6     1341.87     1375.49     57.56 o
   7   3   6      148.70      144.23     18.90 o
   8   3   6       87.59       90.06     29.53 o
   9   3   6      216.78      235.04     27.23 o
  10   3   6       10.02       27.79     69.26 o
  11   3   6        0.40       19.03     33.67 o
  12   3   6       27.70       56.53     58.22 o
 -13   4   6        0.01       51.67     99.17 o
 -12   4   6        2.22       83.97     40.79 o
 -11   4   6        2.32      -21.02     21.02 o
 -10   4   6      112.01       60.10     25.95 o
  -9   4   6       23.27      -12.84     23.17 o
  -8   4   6     1567.15     1523.51     89.53 o
  -7   4   6       14.53       62.65     29.86 o
  -6   4   6        1.90       27.33     24.94 o
  -5   4   6      443.15      385.22     23.44 o
  -4   4   6      735.68      711.29     25.22 o
  -3   4   6     1880.60     1999.85     47.98 o
  -2   4   6       96.29      126.61     22.05 o
  -1   4   6      686.31      729.02     34.11 o
   0   4   6     1394.80     1409.28     37.32 o
   1   4   6      196.15      209.72     21.59 o
   2   4   6      308.90      426.51     44.76 o
   3   4   6       16.79       54.63     14.96 o
   4   4   6     5021.50     5521.54    407.41 o
   5   4   6     2540.57     2508.48     69.12 o
   6   4   6      285.39      311.26     25.79 o
   7   4   6       93.07       68.49     16.67 o
   8   4   6        0.15       -5.34     15.03 o
   9   4   6      131.06      153.90     47.24 o
  10   4   6       25.05       53.68     26.95 o
  11   4   6       14.47       -7.92     30.52 o
  12   4   6       23.84       50.17    109.97 o
 -12   5   6        0.16      -11.72     44.14 o
 -11   5   6      281.23      235.17     31.21 o
 -10   5   6       86.26       56.19     48.04 o
  -9   5   6      172.77      188.21     33.94 o
  -8   5   6      160.48      149.99     23.34 o
  -7   5   6       32.14       33.83     20.09 o
  -6   5   6      475.01      419.92     46.89 o
  -5   5   6     2493.24     2446.25     61.03 o
  -4   5   6     2669.98     2512.58     62.66 o
  -3   5   6      169.18      191.46     18.73 o
  -2   5   6     2186.08     2034.69     39.88 o
  -1   5   6     1304.21     1394.57     55.44 o
   0   5   6       39.33       76.97     22.38 o
   1   5   6      811.35      944.23     69.85 o
   2   5   6     2234.34     2250.24     98.51 o
   3   5   6      428.59      367.85     41.46 o
   4   5   6     1949.12     1858.63    156.05 o
   5   5   6      141.93      159.71     44.14 o
   6   5   6      798.35      877.10    118.13 o
   7   5   6       89.28       77.51     26.10 o
   8   5   6      240.98      214.98     23.26 o
   9   5   6      541.07      532.59     62.05 o
  10   5   6       12.66       56.30     28.33 o
  11   5   6       24.38       64.59     46.29 o
  12   5   6       31.07      124.98    111.41 o
 -12   6   6       94.42      139.20     54.83 o
 -11   6   6      468.67      500.84     39.78 o
 -10   6   6      505.88      444.14     36.43 o
  -9   6   6     2147.12     2276.00    139.63 o
  -8   6   6      152.72      194.13     58.64 o
  -7   6   6      153.70      155.96     41.98 o
  -6   6   6     4272.72     4064.85     77.97 o
  -5   6   6      297.39      342.09     26.30 o
  -4   6   6      217.78      149.11     16.71 o
  -3   6   6     1013.23     1074.31     36.32 o
  -2   6   6     3860.50     3997.98     78.69 o
  -1   6   6     3094.97     2959.57     71.47 o
   0   6   6    10365.95    10690.40    227.21 o
   1   6   6     6943.83     7263.63    486.07 o
   2   6   6     7935.01     8322.16    626.08 o
   3   6   6      150.30      191.25     27.82 o
   4   6   6      273.49      226.49     42.95 o
   5   6   6      295.29      296.70     27.51 o
   6   6   6     1188.80     1180.67     55.06 o
   7   6   6       81.93       79.14     19.18 o
   8   6   6      994.42      919.58     75.79 o
   9   6   6     1081.63     1114.89     61.81 o
  10   6   6      392.39      312.46     30.93 o
  11   6   6      930.76      921.82     83.08 o
  12   6   6      203.60      222.94     88.91 o
 -12   7   6      153.49       75.71    111.41 o
 -11   7   6      629.63      655.29     62.75 o
 -10   7   6      270.11      262.91     33.03 o
  -9   7   6        4.64       14.37     31.01 o
  -8   7   6      148.80       87.07     32.40 o
  -7   7   6     2458.85     2418.31     57.57 o
  -6   7   6      189.85      229.33     23.58 o
  -5   7   6     3436.94     3331.72     78.92 o
  -4   7   6    11753.83    11743.29    258.64 o
  -3   7   6     5039.40     4760.22    124.86 o
  -2   7   6     6289.62     5817.37     87.89 o
  -1   7   6     8180.55     8462.87    171.72 o
   0   7   6        7.25       45.57     18.81 o
   1   7   6     5263.28     5342.60    166.33 o
   2   7   6     3299.28     3418.63    241.05 o
   3   7   6     9595.94     9787.37    759.09 o
   4   7   6    10263.54    10424.42    900.13 o
   5   7   6     4194.38     4133.93    199.58 o
   6   7   6     2431.15     2856.73    152.81 o
   7   7   6     2063.40     2169.27    120.56 o
   8   7   6       96.69       58.19     45.03 o
   9   7   6      219.13      240.32     56.61 o
  10   7   6      125.10       85.34     61.66 o
  11   7   6      299.46      176.88     52.38 o
  12   7   6      175.69       87.91     76.91 o
 -12   8   6       36.93      -14.27    103.35 o
 -11   8   6      451.02      438.65     66.65 o
 -10   8   6     1367.99     1420.09     86.44 o
  -9   8   6     3424.20     3681.24     81.27 o
  -8   8   6     4716.42     5058.38    152.50 o
  -7   8   6     1337.73     1422.26     56.49 o
  -6   8   6     6134.61     6243.41    106.74 o
  -5   8   6      700.96      653.34     33.58 o
  -4   8   6        0.28       -3.46     21.31 o
  -3   8   6     1678.52     1565.74     44.85 o
  -2   8   6     2851.73     2858.93     71.49 o
  -1   8   6     1319.46     1337.73     34.35 o
   0   8   6    19336.97    21016.33    328.45 o
   1   8   6     4587.13     4905.26    361.52 o
   2   8   6     4662.15     4590.68    399.01 o
   3   8   6      814.06      839.14     58.04 o
   4   8   6       71.08       54.47     20.45 o
   5   8   6      417.57      407.58     29.22 o
   6   8   6     1757.64     1842.54     84.10 o
   7   8   6     1256.09     1284.01     71.18 o
   8   8   6     4775.51     5077.56    269.55 o
   9   8   6     2849.68     2928.83    105.21 o
  10   8   6     1491.11     1628.12     88.03 o
  11   8   6      982.70      950.94    102.45 o
  12   8   6       30.59      -55.60    109.18 o
 -12   9   6      537.68      471.84    124.02 o
 -11   9   6      508.27      423.06    111.67 o
 -10   9   6      691.69      695.68     54.35 o
  -9   9   6      155.91      144.08     44.34 o
  -8   9   6      548.74      586.09     44.57 o
  -7   9   6      778.46      856.79     44.65 o
  -6   9   6     6097.86     6152.73    131.05 o
  -5   9   6     7040.05     7278.87    176.29 o
  -4   9   6     5600.70     5640.53    119.57 o
  -3   9   6     3174.69     2948.67     66.86 o
  -2   9   6     2033.25     2026.65     58.64 o
  -1   9   6     1047.46     1097.43     34.90 o
   0   9   6      359.69      364.79     24.84 o
   1   9   6      401.84      417.99     26.75 o
   2   9   6     1057.91     1008.11     70.44 o
   3   9   6     4014.51     3996.84    359.05 o
   4   9   6     7627.26     8128.33    655.41 o
   5   9   6     5845.96     6085.66    645.88 o
   6   9   6     6445.04     6765.01    456.19 o
   7   9   6     3427.56     3593.49    256.87 o
   8   9   6      155.74      179.88     29.02 o
   9   9   6       23.60        7.75     19.62 o
  10   9   6       87.98      143.75     57.48 o
  11   9   6      343.43      241.17     75.98 o
  12   9   6      411.84      375.15    102.55 o
 -11  10   6      130.09      190.37     86.01 o
 -10  10   6      760.46      903.40     70.14 o
  -9  10   6      980.45     1072.28     57.02 o
  -8  10   6     3156.32     3333.59     88.23 o
  -7  10   6     4609.03     4692.87     95.64 o
  -6  10   6      539.98      606.96     42.86 o
  -5  10   6     1637.15     1668.69     60.67 o
  -4  10   6        3.92      -37.72     42.62 o
  -3  10   6       11.23       17.24     20.24 o
  -2  10   6      399.89      410.94     34.82 o
  -1  10   6     2815.58     2743.93     58.62 o
   0  10   6      502.70      456.40     26.63 o
   1  10   6     6459.33     6901.39    333.02 o
   2  10   6      347.34      350.85     35.63 o
   3  10   6      936.32     1004.68    133.88 o
   4  10   6      348.20      289.33     32.90 o
   5  10   6      799.38      779.35    119.10 o
   6  10   6     2672.56     2705.84    206.55 o
   7  10   6     4048.96     4564.25    353.79 o
   8  10   6      841.97      896.71     91.44 o
   9  10   6     1164.69     1189.09     92.14 o
  10  10   6     1017.75     1177.79    161.02 o
  11  10   6      168.93       74.71     99.66 o
 -11  11   6        8.95       50.87     93.95 o
 -10  11   6       35.10      -73.82     93.96 o
  -9  11   6        9.93        7.38     55.36 o
  -8  11   6        0.25      -46.66     60.04 o
  -7  11   6       56.71       13.86     42.13 o
  -6  11   6      699.26      581.63     60.74 o
  -5  11   6      741.47      812.04     73.53 o
  -4  11   6     2145.20     2186.53     79.98 o
  -3  11   6     3069.20     3055.71     91.70 o
  -2  11   6     2155.28     2194.03     52.47 o
  -1  11   6     1886.78     1801.99     65.03 o
   0  11   6     1024.45     1021.26     39.44 o
   1  11   6     1143.50     1121.85     47.04 o
   2  11   6      306.80      368.73     38.37 o
   3  11   6     4806.80     4729.43    388.52 o
   4  11   6     1495.51     1549.30    162.20 o
   5  11   6      572.51      590.51     64.41 o
   6  11   6     1635.42     1473.59    143.69 o
   7  11   6       64.35       32.25     28.19 o
   8  11   6      104.88       88.24     30.58 o
   9  11   6        5.03       13.42     25.31 o
  10  11   6        0.10       59.68     61.04 o
  11  11   6      103.66       95.29     99.33 o
 -11  12   6        0.03      -17.67     95.96 o
 -10  12   6       69.31      182.64     80.78 o
  -9  12   6        0.83      -47.45     70.87 o
  -8  12   6      115.43       56.88     70.11 o
  -7  12   6      830.98      876.06     53.02 o
  -6  12   6       68.11        1.38     36.50 o
  -5  12   6     1520.08     1494.44     85.26 o
  -4  12   6       97.39      108.87     26.05 o
  -3  12   6     1101.05     1046.58     41.26 o
  -2  12   6       46.85       11.96     35.16 o
  -1  12   6      315.88      285.98     25.01 o
   0  12   6       74.58       80.48     21.30 o
   1  12   6     1178.05     1148.32     60.75 o
   2  12   6      605.79      640.29     39.12 o
   3  12   6      373.26      405.71     36.47 o
   4  12   6       33.10        9.21     19.24 o
   5  12   6     1545.23     1469.40    106.18 o
   6  12   6      670.81      687.84     81.49 o
   7  12   6      269.92      319.77     41.17 o
   8  12   6        0.20      -21.09     43.25 o
   9  12   6        0.80      -38.21     38.21 o
  10  12   6       44.71      -24.20     65.78 o
  11  12   6        9.41      102.97    125.49 o
 -10  13   6       54.24       22.35    166.09 o
  -9  13   6       41.68      -29.53     62.64 o
  -8  13   6        3.09      -77.51     77.51 o
  -7  13   6        4.14       -7.48     57.54 o
  -6  13   6       32.02       32.11     29.83 o
  -5  13   6      165.64      127.30     26.05 o
  -4  13   6       39.12        6.05     26.49 o
  -3  13   6       82.02       57.18     23.07 o
  -2  13   6      291.01      260.37     25.18 o
  -1  13   6      222.30      219.36     25.44 o
   0  13   6        0.04       -0.70     21.02 o
   1  13   6     1690.52     1700.67     61.82 o
   2  13   6      436.84      389.94     35.36 o
   3  13   6        3.70       -5.35     23.52 o
   4  13   6      963.17      965.90    136.05 o
   5  13   6       49.08       66.02     50.56 o
   6  13   6       17.40       -2.53     39.42 o
   7  13   6      154.11       79.91     38.20 o
   8  13   6        3.36       20.10     36.06 o
   9  13   6        1.02       13.60     46.09 o
  10  13   6       88.51       83.57    134.74 o
 -10  14   6       80.44      -25.84     78.30 o
  -9  14   6        1.63     -101.68    101.68 o
  -8  14   6        5.60      -50.78     86.01 o
  -7  14   6      248.90      188.62     63.93 o
  -6  14   6      194.87      140.23     38.29 o
  -5  14   6      149.29      102.84     25.79 o
  -4  14   6        3.15       -2.30     24.61 o
  -3  14   6      255.76      216.44     35.84 o
  -2  14   6     1005.39     1001.89     40.10 o
  -1  14   6     4023.63     4215.42    125.83 o
   0  14   6     4585.27     4696.75    191.97 o
   1  14   6     3296.85     3331.52     98.09 o
   2  14   6      318.46      361.66     46.96 o
   3  14   6       14.17       -4.19     20.45 o
   4  14   6       82.43       90.06     24.71 o
   5  14   6       12.57       33.22     25.23 o
   6  14   6        0.16       -2.96     28.31 o
   7  14   6       85.89       68.75     49.26 o
   8  14   6       16.77      -25.23     32.13 o
   9  14   6      135.68       41.34     78.54 o
  10  14   6      126.78      108.77    121.54 o
  -9  15   6        1.28       39.98     90.10 o
  -8  15   6       17.55      -20.96     65.09 o
  -7  15   6        1.97      -11.48     43.59 o
  -6  15   6      287.84      250.07     51.57 o
  -5  15   6      706.71      724.64     63.20 o
  -4  15   6     1582.85     1635.48     75.29 o
  -3  15   6     3038.13     3061.75     98.08 o
  -2  15   6     2124.90     2135.46     65.09 o
  -1  15   6      363.83      332.74     30.16 o
   0  15   6      153.83      160.70     25.44 o
   1  15   6      723.38      776.40     44.19 o
   2  15   6      762.19      778.14     72.04 o
   3  15   6     2192.32     2350.02    208.50 o
   4  15   6      605.26      593.07     48.14 o
   5  15   6      578.99      604.75     36.69 o
   6  15   6      170.34      164.62     38.20 o
   7  15   6      201.13      125.31     36.16 o
   8  15   6      257.75      161.35     53.15 o
   9  15   6        0.51       15.04     70.13 o
  -9  16   6      333.63      145.31     97.54 o
  -8  16   6      615.42      854.23    148.16 o
  -7  16   6      573.86      322.46     62.75 o
  -6  16   6      155.24      171.46     54.62 o
  -5  16   6      300.29      313.57     61.80 o
  -4  16   6      117.15       48.05     31.35 o
  -3  16   6       63.47       35.88     25.05 o
  -2  16   6     1418.50     1396.49     53.28 o
  -1  16   6     2481.38     2592.29     80.31 o
   0  16   6     1569.77     1626.57     61.92 o
   1  16   6     3991.29     4327.67    162.75 o
   2  16   6     1224.87     1270.36     65.79 o
   3  16   6      803.05      840.00     49.90 o
   4  16   6       62.68       32.28     28.93 o
   5  16   6      302.51      256.19     36.02 o
   6  16   6       77.18       57.50     36.39 o
   7  16   6      411.70      424.69     53.15 o
   8  16   6      699.32      744.45    113.95 o
   9  16   6      321.55      479.84    135.72 o
  -8  17   6       97.87       13.21    125.49 o
  -7  17   6       66.55      -62.75     67.86 o
  -6  17   6      818.87      780.03    210.41 o
  -5  17   6      992.06     1047.92     66.31 o
  -4  17   6      779.40      780.06     76.72 o
  -3  17   6     1233.32     1269.56     77.68 o
  -2  17   6      261.05      251.41     31.17 o
  -1  17   6      315.93      283.61     33.17 o
   0  17   6       18.76        0.82     22.92 o
   1  17   6      289.60      244.85     32.95 o
   2  17   6      201.06      193.66     36.77 o
   3  17   6     1139.62     1234.51    131.91 o
   4  17   6      504.88      509.47     52.22 o
   5  17   6     1747.69     1736.18    177.22 o
   6  17   6     1366.05     1239.27    269.50 o
   7  17   6      133.47       22.15     53.15 o
   8  17   6      123.30      216.12    116.06 o
  -8  18   6      633.99      546.40    166.11 o
  -7  18   6      461.18      509.53    140.65 o
  -6  18   6      243.39      274.15     69.17 o
  -5  18   6      248.44      251.76     88.59 o
  -4  18   6      163.95      131.39     67.51 o
  -3  18   6      266.48      206.56     35.72 o
  -2  18   6      379.28      403.39     43.69 o
  -1  18   6      387.15      332.43     37.32 o
   0  18   6      153.77      120.73     30.55 o
   1  18   6      672.87      741.85    108.73 o
   2  18   6      336.05      299.86     46.59 o
   3  18   6      480.73      489.16     60.45 o
   4  18   6       38.05       16.47     26.98 o
   5  18   6       19.21       58.28     59.05 o
   6  18   6       64.58      148.82     63.85 o
   7  18   6      471.30      572.43    210.40 o
  -7  19   6        6.95      -75.55     75.55 o
  -6  19   6       41.78      -46.08     84.89 o
  -5  19   6      140.09      223.22     84.89 o
  -4  19   6      277.23      268.26     70.87 o
  -3  19   6      456.83      359.32     45.56 o
  -2  19   6      293.12      231.96     33.96 o
  -1  19   6       14.79       13.56     37.29 o
   0  19   6       53.44       30.48     26.63 o
   1  19   6       89.51       66.44     32.97 o
   2  19   6       73.96       93.52     37.88 o
   3  19   6      198.80      136.00     52.93 o
   4  19   6      216.74      182.71    129.19 o
   5  19   6      132.82       99.66     52.20 o
   6  19   6      237.30      262.58     67.26 o
   7  19   6      129.50      185.43    129.25 o
  -6  20   6       41.85      179.80    143.95 o
  -5  20   6      108.12       97.98     86.01 o
  -4  20   6      143.73       63.67     75.96 o
  -3  20   6       16.70       51.76     45.95 o
  -2  20   6        5.87      -14.89     29.30 o
  -1  20   6        3.33       13.05     31.02 o
   0  20   6      190.67      225.89     49.87 o
   1  20   6       46.13       14.76     32.02 o
   2  20   6        0.54       12.31     70.18 o
   3  20   6       60.50       52.08     43.59 o
   4  20   6       13.90      -59.86     59.86 o
   5  20   6       23.99       60.66     59.86 o
   6  20   6       68.93     -113.34    124.95 o
  -4  21   6       30.75       25.45     72.37 o
  -3  21   6        4.17       29.99     81.58 o
  -2  21   6      152.87       99.24     54.03 o
  -1  21   6        0.95       37.35     39.43 o
   0  21   6        8.17        3.70     49.01 o
   1  21   6       21.70       45.77     45.58 o
   2  21   6       38.22        7.13     52.57 o
   3  21   6       17.69       90.48     91.23 o
   4  21   6        0.01      -31.11     95.96 o
  -3  22   6       78.41       36.91    118.11 o
  -2  22   6      123.25       90.06    177.17 o
  -1  22   6      184.74       71.44     74.90 o
   0  22   6       91.54      121.39     49.73 o
   1  22   6      159.83       66.03     60.42 o
   2  22   6      143.72       42.08     83.00 o
 -13   1   7        0.21       14.76     41.76 o
 -12   1   7       40.17       25.73     34.41 o
 -11   1   7      299.01      374.29     31.86 o
 -10   1   7       96.17       81.67     22.19 o
  -9   1   7       69.86       75.99     16.54 o
  -8   1   7      102.94       74.98     28.77 o
  -7   1   7     1015.16     1031.06     47.19 o
  -6   1   7     2341.29     2226.28    103.42 o
  -5   1   7     3640.51     3389.43     68.27 o
  -4   1   7       76.29       79.66     12.34 o
  -3   1   7     2739.99     2770.94     61.87 o
  -2   1   7      577.71      573.59     16.38 o
  -1   1   7     7325.96     7450.74    248.11 o
   0   1   7       60.28       81.20     17.72 o
   1   1   7      854.41     1196.47     90.54 o
   2   1   7      961.29     1091.20     55.43 o
   3   1   7     5171.51     5045.59    102.49 o
   4   1   7     7072.72     6911.68    108.00 o
   5   1   7     2244.93     2379.88     81.42 o
   6   1   7     2651.92     2323.63     83.16 o
   7   1   7        2.32       19.38     21.53 o
   8   1   7      648.50      635.78     43.66 o
   9   1   7       23.63       -0.29     24.33 o
  10   1   7      645.97      622.26     47.59 o
  11   1   7       69.92       46.23     29.56 o
  12   1   7       96.91      111.19     67.94 o
 -13   2   7        5.16       72.06     54.62 o
 -12   2   7      365.94      363.98     55.08 o
 -11   2   7       76.76       64.85     26.75 o
 -10   2   7     1723.94     1733.74     82.07 o
  -9   2   7     1075.09     1134.51     50.17 o
  -8   2   7      349.87      386.32     20.99 o
  -7   2   7     2991.61     2934.74     58.42 o
  -6   2   7      110.88      135.91     19.70 o
  -5   2   7      451.30      376.86     38.27 o
  -4   2   7      955.99      909.35     43.39 o
  -3   2   7    18635.23    17695.23    228.28 o
  -2   2   7    16707.46    16584.59    214.88 o
  -1   2   7    12846.00    11824.41    299.14 o
   0   2   7     4897.66     5225.19    111.94 o
   1   2   7     6101.41     6401.48    183.83 o
   2   2   7    15774.32    16700.70   1054.46 o
   3   2   7      165.93      167.31     17.89 o
   4   2   7      235.48      198.97     20.62 o
   5   2   7      511.36      419.53     55.41 o
   6   2   7     3654.73     3815.47    155.47 o
   7   2   7     1998.64     1964.92     59.94 o
   8   2   7     4342.99     4342.57    116.24 o
   9   2   7       10.13       34.53     26.24 o
  10   2   7      589.38      693.60     47.80 o
  11   2   7        5.60        5.78     57.54 o
  12   2   7      103.00       46.47     48.20 o
 -13   3   7      268.54      335.89     97.54 o
 -12   3   7      376.08      311.64     57.42 o
 -11   3   7      492.37      457.09     43.06 o
 -10   3   7        4.65      -12.64     24.39 o
  -9   3   7       82.01       56.17     27.70 o
  -8   3   7      969.97     1071.51     43.18 o
  -7   3   7     2855.67     2906.85     61.30 o
  -6   3   7     5168.40     5193.34     80.50 o
  -5   3   7     9257.22     8832.77    120.02 o
  -4   3   7       43.87       17.04     14.51 o
  -3   3   7     6789.82     6476.33     90.71 o
  -2   3   7        2.79      -11.22     11.22 o
  -1   3   7     8658.75     8559.99    152.97 o
   0   3   7      175.24      184.86     13.77 o
   1   3   7    26090.63    27521.46    550.89 o
   2   3   7    14115.88    15331.86    533.66 o
   3   3   7    17911.21    18131.71    756.08 o
   4   3   7    17180.50    18174.66    788.52 o
   5   3   7     7179.58     7646.74    301.08 o
   6   3   7     3863.03     3727.93     91.25 o
   7   3   7       97.51      113.36     29.53 o
   8   3   7      188.64      158.56     24.16 o
   9   3   7       19.11       48.27     27.47 o
  10   3   7      938.10     1021.63     58.61 o
  11   3   7      445.22      495.51     98.03 o
  12   3   7      838.78      798.19    100.15 o
 -12   4   7      645.52      741.52     59.67 o
 -11   4   7      837.69      901.52     48.48 o
 -10   4   7     2134.27     2364.72     88.47 o
  -9   4   7     1201.32     1260.53     49.32 o
  -8   4   7      390.94      362.33     32.29 o
  -7   4   7     1346.69     1399.70     83.25 o
  -6   4   7       27.94       24.50     11.27 o
  -5   4   7        7.76        8.32     35.16 o
  -4   4   7       21.10       26.83     10.37 o
  -3   4   7    13587.73    13044.22    185.19 o
  -2   4   7    27871.02    27857.40    396.43 o
  -1   4   7    63907.88    63179.41    748.71 o
   0   4   7    29234.21    30734.23   1006.26 o
   1   4   7    14487.86    14904.28    418.79 o
   2   4   7    14346.08    16025.14    737.14 o
   3   4   7     5911.79     6869.88    264.78 o
   4   4   7        3.69       -4.37     11.61 o
   5   4   7     4165.52     3941.11    251.32 o
   6   4   7     4843.96     5167.46    196.68 o
   7   4   7      387.41      460.14     30.39 o
   8   4   7     2224.86     2358.04     76.37 o
   9   4   7      398.80      365.91    105.39 o
  10   4   7      830.17      780.72     58.66 o
  11   4   7      259.15      241.91     59.67 o
  12   4   7       95.47      115.00     75.20 o
 -12   5   7      316.91      375.62     69.29 o
 -11   5   7      220.48      214.51     53.84 o
 -10   5   7        1.51       11.42     54.89 o
  -9   5   7       24.76       19.46     22.01 o
  -8   5   7      378.45      380.99     41.08 o
  -7   5   7      689.36      705.80     34.70 o
  -6   5   7     1084.40     1097.22     51.37 o
  -5   5   7     8946.36     8924.98    153.61 o
  -4   5   7     7106.33     7235.72    128.09 o
  -3   5   7     1721.07     1428.35     54.37 o
  -2   5   7       68.72       66.22      8.59 o
  -1   5   7        8.08        5.68     21.31 o
   0   5   7     2757.16     2772.51    131.20 o
   1   5   7    62735.55    70470.11   2430.61 o
   2   5   7    15143.67    16892.44    735.07 o
   3   5   7    10058.21     9744.63    463.96 o
   4   5   7    11108.10    11614.86    792.47 o
   5   5   7     2362.09     2471.32    110.68 o
   6   5   7     2846.08     2792.97    113.32 o
   7   5   7      860.63      895.51     56.19 o
   8   5   7       38.56      -30.57     62.39 o
   9   5   7      476.42      526.89     57.82 o
  10   5   7      545.01      584.58     46.74 o
  11   5   7      640.13      645.61     74.99 o
  12   5   7      681.17      688.14     94.30 o
 -12   6   7      233.27      227.00     90.11 o
 -11   6   7      825.54      823.26     52.46 o
 -10   6   7      977.17     1103.31     53.29 o
  -9   6   7      902.60      928.77     45.91 o
  -8   6   7      625.58      655.16     37.33 o
  -7   6   7      485.74      473.76     30.57 o
  -6   6   7        0.12       -6.17     28.77 o
  -5   6   7     1818.24     1893.03     79.92 o
  -4   6   7     3428.50     3207.86     69.44 o
  -3   6   7      818.81      707.71     47.96 o
  -2   6   7    17764.52    17428.40    588.53 o
  -1   6   7    22246.35    22961.45    715.34 o
   0   6   7     5219.19     5418.11    136.78 o
   1   6   7     1895.27     1864.30     98.58 o
   2   6   7      120.91      137.69     23.23 o
   3   6   7     4653.26     5285.73    144.95 o
   4   6   7     1219.85     1376.42     95.04 o
   5   6   7        8.72       14.14     17.80 o
   6   6   7     1204.74     1302.89    108.86 o
   7   6   7     1721.22     1819.83    101.26 o
   8   6   7      793.78      776.71     42.40 o
   9   6   7     1001.07     1006.65     49.50 o
  10   6   7      298.82      288.42     35.37 o
  11   6   7       79.10       47.89     47.58 o
  12   6   7      150.56      213.09    136.57 o
 -12   7   7      272.55      310.05    102.84 o
 -11   7   7      179.56      219.37     62.75 o
 -10   7   7      246.50      207.86     27.32 o
  -9   7   7      307.18      248.01     26.64 o
  -8   7   7       18.94        9.78     15.83 o
  -7   7   7      587.89      570.81     43.69 o
  -6   7   7      784.56      783.68     60.74 o
  -5   7   7       37.30       44.40     23.44 o
  -4   7   7      308.23      333.65     40.91 o
  -3   7   7      874.55      874.41     55.42 o
  -2   7   7     1058.88      988.76     24.26 o
  -1   7   7     1457.44     1507.39     52.45 o
   0   7   7     2106.71     1975.74     44.08 o
   1   7   7     2779.26     2938.23    218.27 o
   2   7   7     4758.24     5033.83    364.37 o
   3   7   7     2189.13     2417.57    145.74 o
   4   7   7     2304.01     2678.44    117.31 o
   5   7   7     2003.63     1954.50     66.14 o
   6   7   7      935.44      895.84     56.06 o
   7   7   7     1487.07     1770.15    202.37 o
   8   7   7       17.36       46.62     27.73 o
   9   7   7      261.52      262.30     35.64 o
  10   7   7       43.07       51.01     50.08 o
  11   7   7      506.70      459.94     85.79 o
  12   7   7      127.00       28.81     81.85 o
 -12   8   7       20.38      -32.86     82.56 o
 -11   8   7       35.66       79.86     51.67 o
 -10   8   7        9.80      -16.76     16.76 o
  -9   8   7        7.01      -10.90     15.98 o
  -8   8   7      142.76      139.36     28.77 o
  -7   8   7       58.36       74.81     30.90 o
  -6   8   7      698.68      709.37     79.92 o
  -5   8   7      581.37      590.74     45.85 o
  -4   8   7      540.66      587.51     37.13 o
  -3   8   7      129.47      132.09     24.51 o
  -2   8   7     1888.95     1709.44     35.58 o
  -1   8   7     2670.45     2563.22     87.55 o
   0   8   7     1424.09     1393.07     52.23 o
   1   8   7     2433.69     2417.03     86.74 o
   2   8   7      269.04      239.81     33.90 o
   3   8   7     2904.01     2950.17    272.81 o
   4   8   7       87.85      106.85     33.89 o
   5   8   7      457.73      478.68     33.34 o
   6   8   7      107.34       38.76     30.03 o
   7   8   7     1014.18      988.67     53.78 o
   8   8   7       21.28       26.37     26.77 o
   9   8   7       68.94      111.42     38.12 o
  10   8   7       57.11       16.25     47.47 o
  11   8   7      148.81       79.73     60.77 o
  12   8   7       21.09      -41.67     71.15 o
 -12   9   7        0.33      -60.03     78.79 o
 -11   9   7       22.05        8.10     79.78 o
 -10   9   7       55.29       62.09     34.07 o
  -9   9   7        0.38      -14.67     71.31 o
  -8   9   7      780.46      856.76     44.76 o
  -7   9   7     1804.94     1866.22     77.81 o
  -6   9   7        2.63      -14.14     42.62 o
  -5   9   7     3492.85     3606.87     98.10 o
  -4   9   7       48.83       45.03     19.07 o
  -3   9   7      536.89      553.21     43.54 o
  -2   9   7      230.70      244.97     17.65 o
  -1   9   7       42.97       65.60     13.89 o
   0   9   7     1015.81      992.32     65.01 o
   1   9   7     1912.84     2020.48     58.17 o
   2   9   7     3250.18     3398.90    212.41 o
   3   9   7      223.92      226.27     24.11 o
   4   9   7     2073.51     2316.72    235.56 o
   5   9   7      303.68      303.56     41.97 o
   6   9   7      845.33      887.04     65.88 o
   7   9   7        6.69      -37.88     37.88 o
   8   9   7        4.68      -21.26     35.01 o
   9   9   7       25.93      -20.63     51.84 o
  10   9   7      226.69      134.22     60.42 o
  11   9   7        3.96       60.84     55.58 o
 -11  10   7       64.82      182.03    106.15 o
 -10  10   7      682.10      628.42    114.49 o
  -9  10   7      766.67      890.13     96.85 o
  -8  10   7      416.42      466.31     70.42 o
  -7  10   7      156.09      138.55     27.93 o
  -6  10   7      125.19      129.49     21.69 o
  -5  10   7      122.74      119.05     22.14 o
  -4  10   7     1122.01     1020.12     64.57 o
  -3  10   7     1919.77     1836.07     86.58 o
  -2  10   7     1613.77     1734.74     44.70 o
  -1  10   7     2749.64     2696.82     91.84 o
   0  10   7      393.50      463.48     32.57 o
   1  10   7      354.24      314.11     29.23 o
   2  10   7     1418.46     1522.75     91.89 o
   3  10   7        5.55        0.82     19.36 o
   4  10   7      198.89      199.43     50.43 o
   5  10   7      518.95      507.66     33.47 o
   6  10   7     1955.68     1995.58    124.93 o
   7  10   7     1232.85     1332.05    171.58 o
   8  10   7     2005.57     2145.03    181.92 o
   9  10   7      489.35      489.97     46.53 o
  10  10   7      294.16      196.95    115.40 o
  11  10   7        0.71        9.23     75.96 o
 -11  11   7       82.94      -55.25     80.46 o
 -10  11   7       11.03       29.53    103.35 o
  -9  11   7        0.36      156.99     76.23 o
  -8  11   7      644.78      878.72     95.81 o
  -7  11   7     3619.31     3772.21    191.92 o
  -6  11   7     2911.78     2984.88    111.94 o
  -5  11   7     2191.40     2272.03    159.14 o
  -4  11   7     1130.74     1231.46     61.82 o
  -3  11   7     1685.66     1690.04     65.33 o
  -2  11   7       14.44       -6.75     14.57 o
  -1  11   7      108.96      131.50     20.62 o
   0  11   7      129.44      139.07     23.28 o
   1  11   7      624.76      674.39     70.21 o
   2  11   7     1432.27     1476.22    116.77 o
   3  11   7     6441.75     6874.17    411.51 o
   4  11   7     3732.59     4095.37    452.17 o
   5  11   7     3483.00     3437.44    291.95 o
   6  11   7      585.60      579.58     51.32 o
   7  11   7       72.62       48.27     35.35 o
   8  11   7        4.19      -26.61     46.29 o
   9  11   7      173.04      186.99     36.99 o
  10  11   7      417.81      306.59     58.46 o
  11  11   7      394.59      315.46     95.92 o
 -11  12   7      462.38      310.73    111.67 o
 -10  12   7      458.52      539.22    203.01 o
  -9  12   7      439.53      273.15    125.50 o
  -8  12   7      757.63      900.41    112.24 o
  -7  12   7       82.35       92.06     60.73 o
  -6  12   7      168.19      187.06     41.55 o
  -5  12   7      502.24      510.17     40.49 o
  -4  12   7     1199.04     1107.75     63.92 o
  -3  12   7     2174.66     2290.75     63.96 o
  -2  12   7     6509.79     6683.61    122.66 o
  -1  12   7     3075.19     3141.27     73.21 o
   0  12   7     5862.15     6135.67    135.59 o
   1  12   7     4530.94     4211.41    156.79 o
   2  12   7     1739.31     1752.68     60.69 o
   3  12   7       37.60       80.81     22.97 o
   4  12   7      375.27      400.07     69.94 o
   5  12   7      543.17      559.24     45.68 o
   6  12   7     1568.67     1616.51     69.81 o
   7  12   7     2253.09     2391.03    200.56 o
   8  12   7      922.77      778.12     56.74 o
   9  12   7      818.04      697.68     66.99 o
  10  12   7      169.01       49.40     81.20 o
 -10  13   7       17.71      -34.45     88.58 o
  -9  13   7      181.86      102.91     86.91 o
  -8  13   7      158.09      127.75     21.65 o
  -7  13   7      385.83      337.77     48.44 o
  -6  13   7     2148.42     2314.66    101.82 o
  -5  13   7       78.55       75.13     30.90 o
  -4  13   7     2935.03     3356.74    116.53 o
  -3  13   7     1379.41     1403.88     52.49 o
  -2  13   7     1371.19     1369.74     44.70 o
  -1  13   7        1.71        8.49     22.69 o
   0  13   7     3167.94     3166.05    128.80 o
   1  13   7      329.24      354.03     30.96 o
   2  13   7    10874.06    12300.62    618.34 o
   3  13   7     5740.76     6010.72    556.94 o
   4  13   7     2323.92     2454.70    277.86 o
   5  13   7     2384.25     2652.56    222.51 o
   6  13   7        6.77       24.91     26.77 o
   7  13   7      119.96      143.03     48.07 o
   8  13   7        0.37      -28.57     30.25 o
   9  13   7      135.44      127.11     49.16 o
  10  13   7       89.09      102.03     68.17 o
 -10  14   7       91.70      103.35    147.64 o
  -9  14   7      194.77       91.29    106.91 o
  -8  14   7      337.69      396.79    102.84 o
  -7  14   7      110.38       92.97     36.43 o
  -6  14   7      133.68      190.50     41.55 o
  -5  14   7      258.09      260.14     36.88 o
  -4  14   7      741.05      808.26    109.76 o
  -3  14   7      649.51      634.76     37.33 o
  -2  14   7     5599.39     5895.55    125.08 o
  -1  14   7     2918.58     2927.23     83.38 o
   0  14   7     1217.71     1308.24     52.19 o
   1  14   7     3804.31     3910.17    190.87 o
   2  14   7      464.03      504.12     43.91 o
   3  14   7      432.64      446.99     34.41 o
   4  14   7     1030.44     1043.89     75.90 o
   5  14   7       99.02       74.60     25.92 o
   6  14   7      431.52      434.70     46.50 o
   7  14   7     1250.92     1368.06     73.15 o
   8  14   7       85.42       94.80     36.39 o
   9  14   7      353.83      313.55    155.03 o
  10  14   7        3.26       42.57    109.97 o
  -9  15   7       10.58       15.58     92.23 o
  -8  15   7        7.01      -10.95     77.80 o
  -7  15   7      159.20      125.49    162.40 o
  -6  15   7      978.91      888.24     72.83 o
  -5  15   7       60.43       87.80     30.85 o
  -4  15   7      680.11      712.40     49.86 o
  -3  15   7      176.27      183.54     42.62 o
  -2  15   7       82.53       65.00     20.72 o
  -1  15   7        6.91       15.13     21.51 o
   0  15   7     1201.80     1132.00     58.62 o
   1  15   7      938.64      922.85     49.97 o
   2  15   7      859.36      868.48     91.59 o
   3  15   7      112.22      148.56     29.56 o
   4  15   7     1382.14     1434.88    138.65 o
   5  15   7      689.19      746.10     64.28 o
   6  15   7      205.17      172.52     39.54 o
   7  15   7      102.96       56.10     36.85 o
   8  15   7        7.85       -6.97     43.59 o
   9  15   7       61.22     -107.70    118.11 o
  -9  16   7       42.67       44.29    110.73 o
  -8  16   7      192.07      376.48    177.17 o
  -7  16   7       48.78      -12.46     81.58 o
  -6  16   7        9.67       31.26     42.33 o
  -5  16   7      317.29      363.84     44.21 o
  -4  16   7      549.76      565.02     52.98 o
  -3  16   7      192.71      222.10     63.93 o
  -2  16   7      591.11      578.22     35.11 o
  -1  16   7       33.74        4.59     21.67 o
   0  16   7      141.48      101.84     29.02 o
   1  16   7       34.52       46.01     51.79 o
   2  16   7      230.84      249.82     44.96 o
   3  16   7      335.11      312.23     34.91 o
   4  16   7      203.08      178.30     74.55 o
   5  16   7        6.47        1.02     17.64 o
   6  16   7       29.83       49.83     92.27 o
   7  16   7       89.80      120.33     66.44 o
   8  16   7        3.51       51.67     78.30 o
   9  16   7       11.46      -88.93    100.59 o
  -8  17   7       34.77       23.31     89.27 o
  -7  17   7       28.71      -51.90     80.46 o
  -6  17   7      113.65       64.86     95.97 o
  -5  17   7       21.15      -16.61     35.02 o
  -4  17   7      217.77      245.19     55.25 o
  -3  17   7      173.06      123.70     53.79 o
  -2  17   7      257.20      209.57     27.32 o
  -1  17   7        1.07        0.12     25.18 o
   0  17   7       85.67       60.40     28.93 o
   1  17   7      380.16      331.92     37.89 o
   2  17   7       57.22       37.45     33.56 o
   3  17   7       62.41       -6.76     30.32 o
   4  17   7       61.53       53.52     30.14 o
   5  17   7       37.59       34.80     27.42 o
   6  17   7       17.11      -19.68     46.11 o
   7  17   7        0.19       -1.48     49.14 o
   8  17   7        0.09       12.55    100.92 o
  -7  18   7        6.91     -104.39    104.39 o
  -6  18   7        4.54      -20.44     70.13 o
  -5  18   7       79.94      153.03     84.89 o
  -4  18   7      131.42       83.66     47.78 o
  -3  18   7      171.81      115.68     33.07 o
  -2  18   7      479.53      492.39     39.22 o
  -1  18   7       20.32       71.95     29.32 o
   0  18   7       10.23       56.66     35.53 o
   1  18   7      107.31       72.27     33.56 o
   2  18   7        0.16       10.50     35.35 o
   3  18   7       83.13      118.98     52.40 o
   4  18   7       30.41       67.49     32.26 o
   5  18   7        5.18        0.87     47.98 o
   6  18   7       89.87       62.75     57.42 o
   7  18   7      554.00      582.70    111.42 o
  -7  19   7      414.73      346.97    169.79 o
  -6  19   7      749.35      737.33    150.31 o
  -5  19   7      475.03      550.87     94.95 o
  -4  19   7      783.76      619.44    243.63 o
  -3  19   7        5.45       21.53     30.14 o
  -2  19   7        8.03      -11.92     28.77 o
  -1  19   7      111.65       71.57     30.37 o
   0  19   7       51.94       45.38     31.68 o
   1  19   7        2.11      -30.00     30.00 o
   2  19   7      239.07      235.68     78.43 o
   3  19   7      240.98      208.95     44.64 o
   4  19   7      291.01      180.45     46.12 o
   5  19   7      679.76      682.39    180.87 o
   6  19   7       96.05       25.50     56.71 o
  -6  20   7       51.03        0.00    184.55 o
  -5  20   7      122.34      285.88    111.67 o
  -4  20   7      294.41      165.18    140.26 o
  -3  20   7      227.71      348.15    110.73 o
  -2  20   7      783.85      879.52    119.63 o
  -1  20   7      297.02      227.13     42.87 o
   0  20   7      482.04      572.69     56.77 o
   1  20   7      310.90      260.60     54.46 o
   2  20   7       28.57       29.53     51.42 o
   3  20   7       85.34        1.48     36.85 o
   4  20   7       74.36        8.55     49.38 o
   5  20   7      229.20      155.02    136.57 o
  -4  21   7      574.93      544.64    120.06 o
  -3  21   7      171.13      114.83     69.17 o
  -2  21   7      178.05      174.00    125.49 o
  -1  21   7       34.55       34.12     75.47 o
   0  21   7      153.61      131.95     57.20 o
   1  21   7      315.81      206.93     60.99 o
   2  21   7      692.58      857.66    123.24 o
   3  21   7      716.92      482.18    177.18 o
   4  21   7      218.71       59.06     67.86 o
  -2  22   7      258.02      262.06    104.40 o
  -1  22   7      474.74      275.99    121.81 o
   0  22   7      588.99      434.95    107.84 o
   1  22   7      355.28      231.45    103.35 o
   2  22   7        8.11       -5.59     83.20 o
 -13   0   8      272.30      308.12     73.71 o
 -12   0   8      320.31      220.58     63.85 o
 -11   0   8      284.31      273.14     73.82 o
 -10   0   8     1542.39     1719.94     92.30 o
  -9   0   8     2092.08     2012.24    100.63 o
  -8   0   8      328.55      396.92     38.89 o
  -7   0   8      178.42      224.96     55.37 o
  -6   0   8     2407.57     2234.23     88.64 o
  -5   0   8    15910.72    15322.83    537.67 o
  -4   0   8    22918.84    21852.97    717.74 o
  -3   0   8    13268.71    12446.50    608.33 o
  -2   0   8    27301.27    25255.80    515.19 o
  -1   0   8     9539.45     9022.19    236.43 o
   0   0   8       47.06       66.44     22.15 o
   1   0   8      436.87      376.55     36.92 o
   2   0   8     1829.33     2281.83     84.95 o
   3   0   8      507.32      489.08     31.32 o
   4   0   8      239.50      283.81     30.04 o
   5   0   8    10389.91    10058.13    245.12 o
   6   0   8     6103.92     6423.27    269.85 o
   7   0   8     7092.09     7155.99    232.90 o
   8   0   8     5208.92     5564.49    229.08 o
   9   0   8      589.91      753.59     95.97 o
  10   0   8      430.68      391.96    188.25 o
  11   0   8      226.12      146.15     84.89 o
  12   0   8       48.38     -118.11    155.02 o
 -13   1   8       11.16      -14.27     55.56 o
 -12   1   8       86.23       68.07     37.54 o
 -11   1   8      328.21      305.02     31.18 o
 -10   1   8      328.02      433.73    100.49 o
  -9   1   8      827.84      900.38     42.32 o
  -8   1   8     2921.99     2897.45     69.05 o
  -7   1   8     8419.89     8122.18    164.40 o
  -6   1   8    17007.69    16613.24    270.75 o
  -5   1   8     9156.54     8721.17    164.52 o
  -4   1   8     6284.74     5773.03     76.81 o
  -3   1   8       25.55        7.38      7.95 o
  -2   1   8     2249.89     2138.64     37.61 o
  -1   1   8      647.33      774.64     28.10 o
   0   1   8     1478.84     1237.59     59.10 o
   1   1   8     7017.66     7467.87    166.69 o
   2   1   8     1412.09     1396.42     64.52 o
   3   1   8    10124.11     9825.46    251.71 o
   4   1   8      966.39      998.70     36.09 o
   5   1   8     1960.49     2014.99     49.29 o
   6   1   8       46.04       39.52     24.51 o
   7   1   8     4747.66     4560.42    119.09 o
   8   1   8     1609.29     1609.80     61.90 o
   9   1   8     4267.33     4347.82    131.61 o
  10   1   8     1358.42     1429.64     67.68 o
  11   1   8     1188.28     1019.01     64.86 o
  12   1   8      787.52      920.37    151.12 o
 -13   2   8       54.11       22.42     81.20 o
 -12   2   8      285.06      226.16     70.23 o
 -11   2   8      276.48      295.95     35.16 o
 -10   2   8      466.49      495.78     36.22 o
  -9   2   8      493.97      406.09     32.84 o
  -8   2   8       99.16      106.59     17.07 o
  -7   2   8      641.85      654.18     38.36 o
  -6   2   8     1266.97     1170.61     35.21 o
  -5   2   8     2649.40     2563.33     51.73 o
  -4   2   8    11440.25    11307.86    146.51 o
  -3   2   8      857.03      719.40     27.87 o
  -2   2   8    11810.23    10722.48    234.46 o
  -1   2   8    20197.01    19000.20    525.62 o
   0   2   8     5981.38     5997.48    187.91 o
   1   2   8    11003.36    11713.76    411.98 o
   2   2   8     1163.76     1206.60     58.63 o
   3   2   8     1632.13     1907.91     95.55 o
   4   2   8     3721.52     3981.62     86.41 o
   5   2   8     8842.96     8499.91    234.21 o
   6   2   8     3535.19     3748.71     89.58 o
   7   2   8      993.26     1076.51     62.76 o
   8   2   8     1513.75     1565.26     60.44 o
   9   2   8      241.76      190.74     36.94 o
  10   2   8        0.43      -26.16     26.16 o
  11   2   8        5.46        3.76     36.23 o
  12   2   8        9.19      -30.58     88.58 o
 -12   3   8        2.82       -7.38     34.10 o
 -11   3   8       36.28       46.74     24.38 o
 -10   3   8      268.94      322.25     33.18 o
  -9   3   8      771.02      807.81     43.67 o
  -8   3   8      953.69      928.89     41.27 o
  -7   3   8      436.31      452.98     21.71 o
  -6   3   8      352.37      322.62     19.33 o
  -5   3   8     1630.65     1498.80     38.00 o
  -4   3   8     1085.93      907.05     37.30 o
  -3   3   8     2875.37     2877.00     49.39 o
  -2   3   8      385.23      389.07     35.17 o
  -1   3   8      382.30      342.61     24.31 o
   0   3   8      266.46      205.89     19.18 o
   1   3   8      649.55      652.36     31.23 o
   2   3   8     2315.93     2408.64     99.27 o
   3   3   8     1854.08     1980.74     67.30 o
   4   3   8     1436.22     1732.03     84.28 o
   5   3   8      913.08      861.58     47.56 o
   6   3   8     1074.54     1111.78     49.02 o
   7   3   8        2.06       -1.32     30.90 o
   8   3   8     1335.44     1318.54     55.94 o
   9   3   8      960.10      903.20     95.13 o
  10   3   8      366.97      290.20     34.47 o
  11   3   8       40.25       -1.54     44.75 o
  12   3   8       73.29      100.24     85.14 o
 -12   4   8       49.55       65.11     36.85 o
 -11   4   8       13.82       -5.28     26.33 o
 -10   4   8       60.26       83.71     25.44 o
  -9   4   8       60.01       62.77     30.90 o
  -8   4   8        0.13      -11.81     17.37 o
  -7   4   8      181.62      198.52     25.57 o
  -6   4   8      321.38      361.01     22.38 o
  -5   4   8        0.61        2.95     25.57 o
  -4   4   8      403.89      361.27     23.29 o
  -3   4   8       52.60       60.40     15.42 o
  -2   4   8     1328.55     1228.52     66.09 o
  -1   4   8      881.82      890.23     41.57 o
   0   4   8      412.40      387.92     34.01 o
   1   4   8       54.43       51.23     17.37 o
   2   4   8        5.45       18.39     24.52 o
   3   4   8       20.51       -7.27     17.08 o
   4   4   8      583.30      544.28     42.16 o
   5   4   8      360.61      383.70     46.94 o
   6   4   8       37.55       45.38     33.03 o
   7   4   8      255.76      243.30     27.04 o
   8   4   8        0.32        4.17     29.83 o
   9   4   8      175.46      147.79     28.46 o
  10   4   8      117.64      108.62     38.36 o
  11   4   8      130.17      163.80     39.99 o
  12   4   8       17.15      192.93    155.02 o
 -12   5   8       11.92      -37.55     70.13 o
 -11   5   8      276.91      280.32     37.24 o
 -10   5   8        8.45       34.36     31.26 o
  -9   5   8      212.17      263.52     49.93 o
  -8   5   8      160.76      153.30     24.84 o
  -7   5   8       81.87       37.70     23.21 o
  -6   5   8      280.37      257.97     25.57 o
  -5   5   8       18.39       36.92     20.24 o
  -4   5   8       57.48       55.02     19.08 o
  -3   5   8     1078.90      849.67     26.98 o
  -2   5   8        7.36       16.15     10.59 o
  -1   5   8       19.47       31.69     13.89 o
   0   5   8     1912.24     1863.00    104.13 o
   1   5   8     9176.52    10407.47    292.94 o
   2   5   8       32.03       25.29     15.97 o
   3   5   8     1347.21     1252.93     62.89 o
   4   5   8      883.68      995.60     60.75 o
   5   5   8      528.52      618.93     50.44 o
   6   5   8       50.99       20.76     24.39 o
   7   5   8      685.70      690.18     39.10 o
   8   5   8      517.86      445.74     45.96 o
   9   5   8      126.73      118.62     38.36 o
  10   5   8        5.10      -16.84     34.54 o
  11   5   8      110.44       50.48     46.11 o
  12   5   8      255.82      113.27    107.28 o
 -12   6   8      426.42      310.06     88.74 o
 -11   6   8      476.93      489.32     44.75 o
 -10   6   8      629.96      647.31     38.78 o
  -9   6   8       29.86        3.58     17.37 o
  -8   6   8       95.67      125.39     28.77 o
  -7   6   8     1846.91     1812.33     58.44 o
  -6   6   8     1808.66     1917.41     70.12 o
  -5   6   8      311.83      256.68     42.32 o
  -4   6   8     1978.15     2043.97     47.93 o
  -3   6   8       52.27       91.02     20.24 o
  -2   6   8     2628.36     2426.59     66.12 o
  -1   6   8    12543.07    12341.44    276.07 o
   0   6   8     6069.62     5705.48     88.83 o
   1   6   8     5480.91     5819.09    331.48 o
   2   6   8     2087.24     2062.06    177.32 o
   3   6   8     2021.09     2414.92    109.77 o
   4   6   8     3295.26     3651.03    301.01 o
   5   6   8     3920.15     3954.96    179.70 o
   6   6   8      190.56      224.43     37.58 o
   7   6   8      970.58     1061.18     88.45 o
   8   6   8      506.80      522.54     39.10 o
   9   6   8      146.11      111.83     24.70 o
  10   6   8      649.90      739.04     55.77 o
  11   6   8        0.16       42.76     91.86 o
  12   6   8       11.78       61.88     86.91 o
 -12   7   8        0.71      -82.77     83.20 o
 -11   7   8      165.92      234.03     48.44 o
 -10   7   8      236.12      257.73     27.63 o
  -9   7   8     1694.76     1806.62     58.77 o
  -8   7   8     2687.62     2899.22    118.33 o
  -7   7   8      786.05      804.22     54.84 o
  -6   7   8     4523.46     4500.63    120.33 o
  -5   7   8     4075.15     4032.06     95.07 o
  -4   7   8     2933.56     2910.16     69.24 o
  -3   7   8     1795.98     1683.90     53.36 o
  -2   7   8      902.76      848.93     22.54 o
  -1   7   8     1218.11     1177.60     62.89 o
   0   7   8     4260.89     3984.13     73.62 o
   1   7   8     8275.07     8486.78    323.93 o
   2   7   8     4624.07     4942.61    343.88 o
   3   7   8     6460.35     6809.86    612.10 o
   4   7   8     1056.50     1198.36     60.66 o
   5   7   8     1163.99     1229.22     79.23 o
   6   7   8        1.57       12.01     28.93 o
   7   7   8      538.93      584.17     49.58 o
   8   7   8      998.41     1058.59    102.02 o
   9   7   8     2466.61     2456.05    108.91 o
  10   7   8      633.87      733.33     92.49 o
  11   7   8      457.02      420.11     77.77 o
  12   7   8      423.23      345.26    177.17 o
 -12   8   8      363.29      291.31    100.89 o
 -11   8   8      481.00      580.71    127.81 o
 -10   8   8     1057.42     1109.63     80.99 o
  -9   8   8      634.52      656.57     30.39 o
  -8   8   8      865.61      831.64     57.07 o
  -7   8   8       27.52       15.05     27.94 o
  -6   8   8     2814.90     2832.29     95.89 o
  -5   8   8     1559.34     1458.78     53.34 o
  -4   8   8    11016.41    11047.84    283.14 o
  -3   8   8    10842.99    11077.48    185.00 o
  -2   8   8     7822.85     7583.80    119.60 o
  -1   8   8     6829.74     7152.99    138.79 o
   0   8   8     4643.34     4336.01    186.72 o
   1   8   8       13.70       36.91     17.05 o
   2   8   8      433.30      409.77     42.64 o
   3   8   8        9.33       22.97     16.45 o
   4   8   8     2723.78     2876.38    290.08 o
   5   8   8     3756.63     3748.65    396.38 o
   6   8   8     2910.91     3140.42    114.63 o
   7   8   8     5134.01     5465.25    256.71 o
   8   8   8     2140.16     2219.25     90.13 o
   9   8   8      678.15      668.15     51.32 o
  10   8   8       30.44       18.17     51.39 o
  11   8   8       44.14       57.69     66.22 o
 -11   9   8       16.08       -9.29     74.90 o
 -10   9   8      117.98      182.47     83.03 o
  -9   9   8      681.01      759.39     71.40 o
  -8   9   8     3083.58     3395.00    128.54 o
  -7   9   8     4999.23     5103.96    134.67 o
  -6   9   8     5505.56     5955.91    149.34 o
  -5   9   8     5738.77     6105.13    122.70 o
  -4   9   8     3412.00     3135.61     85.72 o
  -3   9   8       82.89      120.20     36.23 o
  -2   9   8     1410.00     1436.13     49.03 o
  -1   9   8     3004.02     2993.83     73.01 o
   0   9   8     1028.06     1012.91     49.41 o
   1   9   8     2161.53     2291.92    164.17 o
   2   9   8     4344.45     4527.29    216.70 o
   3   9   8      874.91      998.91     83.03 o
   4   9   8     1397.44     1465.03    108.96 o
   5   9   8     1808.76     1739.50    136.73 o
   6   9   8       11.27      -11.21     19.98 o
   7   9   8      620.65      699.18     91.71 o
   8   9   8     1798.02     1933.08    155.28 o
   9   9   8     2094.74     2118.57    188.16 o
  10   9   8     1671.83     1834.90    135.72 o
  11   9   8      837.14      684.20     94.09 o
 -11  10   8      241.37      120.80     86.01 o
 -10  10   8      223.65      158.71    114.42 o
  -9  10   8      555.76      535.97     85.54 o
  -8  10   8       42.11      -16.04     31.96 o
  -7  10   8        0.01      -13.59     20.11 o
  -6  10   8       18.47      -14.76     28.77 o
  -5  10   8     1821.16     1843.67     79.94 o
  -4  10   8     4289.27     4428.15     99.20 o
  -3  10   8     7550.75     7712.19    151.25 o
  -2  10   8     4878.33     4801.14    146.36 o
  -1  10   8     7089.28     7208.60    170.25 o
   0  10   8     5008.33     5025.36    218.71 o
   1  10   8       49.78       -0.43     22.49 o
   2  10   8      304.66      265.44     25.56 o
   3  10   8     1182.28     1314.91    118.21 o
   4  10   8     2981.59     3180.77    239.22 o
   5  10   8      744.79      654.89     91.71 o
   6  10   8     2945.26     3111.97    286.69 o
   7  10   8      956.34      844.05     95.15 o
   8  10   8     1033.71     1043.60    139.82 o
   9  10   8      385.72      345.54     50.12 o
  10  10   8       85.74       21.59     72.95 o
  11  10   8        1.74      105.28    158.71 o
 -11  11   8        2.49      -64.33    169.78 o
 -10  11   8      296.78      285.56    195.63 o
  -9  11   8      277.79      310.05    147.64 o
  -8  11   8      123.85      186.76    169.79 o
  -7  11   8     1085.13     1266.78     98.95 o
  -6  11   8      735.10      787.91     55.48 o
  -5  11   8     2053.27     2175.28     72.67 o
  -4  11   8     1443.05     1334.45     82.53 o
  -3  11   8      893.58      877.00     49.06 o
  -2  11   8      483.77      444.65     24.39 o
  -1  11   8        8.22        2.41     16.81 o
   0  11   8        5.19      -20.04     20.04 o
   1  11   8     3345.09     3747.08    165.08 o
   2  11   8     5840.08     5844.72    383.86 o
   3  11   8       89.68       92.91     23.52 o
   4  11   8      218.56      284.54     58.21 o
   5  11   8      433.04      451.16     31.05 o
   6  11   8      527.30      584.84     46.60 o
   7  11   8      353.61      394.66     48.82 o
   8  11   8     1484.46     1406.79    140.05 o
   9  11   8       75.66       58.64     29.48 o
  10  11   8      332.15      203.72     66.92 o
  11  11   8      206.48       11.15    140.26 o
 -11  12   8       16.96      -73.82    104.39 o
 -10  12   8       39.48       40.79     98.76 o
  -9  12   8       44.13       50.52     79.20 o
  -8  12   8       62.85       20.91     60.66 o
  -7  12   8      372.52      344.63     68.77 o
  -6  12   8      305.66      298.34     45.82 o
  -5  12   8      637.42      662.44     49.08 o
  -4  12   8        0.08       14.42     28.16 o
  -3  12   8      506.01      517.31     40.08 o
  -2  12   8      193.77      169.79     19.93 o
  -1  12   8      699.86      690.91     34.64 o
   0  12   8      692.85      757.52     37.39 o
   1  12   8       42.01        2.72     28.19 o
   2  12   8     1849.65     1897.78    107.95 o
   3  12   8     2169.63     2300.36    312.50 o
   4  12   8      275.06      218.95     32.02 o
   5  12   8      212.60      161.19     24.54 o
   6  12   8      357.18      395.29     43.74 o
   7  12   8       64.02      108.54     41.17 o
   8  12   8        9.83      -31.05     31.05 o
   9  12   8        8.80       21.84     35.18 o
  10  12   8       16.12       57.37     88.58 o
 -10  13   8        0.93      -17.90     80.46 o
  -9  13   8       34.19      -25.84     93.96 o
  -8  13   8        4.87      -36.91     36.91 o
  -7  13   8       61.18      112.09     66.06 o
  -6  13   8        5.30       13.97     29.89 o
  -5  13   8        0.68       19.51     30.90 o
  -4  13   8      100.96       50.47     41.55 o
  -3  13   8       13.75       39.41     40.15 o
  -2  13   8      156.36      158.61     21.79 o
  -1  13   8      491.17      456.17     30.77 o
   0  13   8     2314.83     2348.42    115.08 o
   1  13   8     1515.82     1624.32     71.31 o
   2  13   8      144.50      139.89     25.56 o
   3  13   8      653.13      750.59     51.04 o
   4  13   8       97.53       38.51     54.32 o
   5  13   8      356.98      399.80    112.83 o
   6  13   8      153.85      136.62     33.56 o
   7  13   8        4.24      -23.50     59.48 o
   8  13   8      120.94       59.45     45.33 o
   9  13   8       37.13       43.24     84.89 o
  10  13   8        1.03       -0.64    104.21 o
 -10  14   8      162.81       86.74    102.84 o
  -9  14   8       98.37      236.03     99.30 o
  -8  14   8        3.73       35.43     73.70 o
  -7  14   8        5.42      -41.12     41.12 o
  -6  14   8       15.95      -14.94     35.21 o
  -5  14   8       26.87       80.40     39.65 o
  -4  14   8       44.23       68.39     35.16 o
  -3  14   8      130.56      139.51     35.38 o
  -2  14   8     1912.30     2030.16     59.92 o
  -1  14   8     2472.99     2470.56     71.27 o
   0  14   8      763.45      787.93     39.43 o
   1  14   8       34.36       27.07     25.57 o
   2  14   8      324.80      360.98     30.01 o
   3  14   8      761.05      809.86     45.80 o
   4  14   8     1008.25     1116.69    109.21 o
   5  14   8      558.50      532.95     57.09 o
   6  14   8      234.26      230.35     59.51 o
   7  14   8       91.19        7.30     40.04 o
   8  14   8       86.21       50.12     44.29 o
   9  14   8       72.25      177.90    169.78 o
  -9  15   8      133.19      171.92     97.54 o
  -8  15   8      193.64      383.18    258.37 o
  -7  15   8      731.59      728.70     78.54 o
  -6  15   8      417.76      436.10     60.75 o
  -5  15   8      262.86      359.58     94.39 o
  -4  15   8      331.89      357.51     41.58 o
  -3  15   8       84.67       75.48     30.31 o
  -2  15   8        3.49      -18.81     24.51 o
  -1  15   8      397.61      437.13     34.64 o
   0  15   8     2202.43     2299.14     74.87 o
   1  15   8     3124.32     3376.41    196.93 o
   2  15   8     2507.82     2678.53     99.24 o
   3  15   8     1712.23     1656.79    149.04 o
   4  15   8     1467.03     1590.16    176.89 o
   5  15   8       99.33       85.09     26.26 o
   6  15   8        5.67      -20.72     34.40 o
   7  15   8       41.47      101.40     44.63 o
   8  15   8      281.42      258.99    121.81 o
   9  15   8        6.88      -90.10     90.10 o
  -9  16   8      308.92      262.07    239.92 o
  -8  16   8       40.60      124.67    115.29 o
  -7  16   8       12.62       10.93     65.09 o
  -6  16   8        0.47      -10.27     47.34 o
  -5  16   8      793.16      788.74     57.94 o
  -4  16   8      426.36      410.42     68.20 o
  -3  16   8     2056.29     2228.46     93.80 o
  -2  16   8      854.28      899.32     43.13 o
  -1  16   8     1145.34     1212.38     53.28 o
   0  16   8     1606.03     1783.99     64.85 o
   1  16   8        8.96        2.72     23.30 o
   2  16   8      197.16      167.20     35.36 o
   3  16   8     1344.19     1296.47    141.99 o
   4  16   8      789.29      644.35     54.43 o
   5  16   8      915.76      863.92    116.56 o
   6  16   8     1115.56     1354.56    280.56 o
   7  16   8      379.51      297.72     54.63 o
   8  16   8      318.29      255.23    103.35 o
  -8  17   8      452.50      533.04    121.92 o
  -7  17   8     1192.61     1274.07    164.85 o
  -6  17   8      837.84      751.07     90.18 o
  -5  17   8      712.25      693.97     67.21 o
  -4  17   8      178.93      182.16     51.15 o
  -3  17   8       16.81        2.17     23.33 o
  -2  17   8       29.87       43.80     37.29 o
  -1  17   8      645.75      753.42     45.30 o
   0  17   8      845.02      874.49     50.61 o
   1  17   8      589.14      641.20     52.46 o
   2  17   8      971.76     1043.12     94.47 o
   3  17   8      749.02      649.98     48.99 o
   4  17   8     1360.73     1390.11    128.31 o
   5  17   8       45.24       20.44     26.98 o
   6  17   8        8.46       -5.91     36.85 o
   7  17   8        1.01      -11.41     51.27 o
   8  17   8      207.05     -132.88    184.55 o
  -7  18   8       23.06      -86.94     92.23 o
  -6  18   8      114.76      -23.73     72.52 o
  -5  18   8      430.12      217.04     77.51 o
  -4  18   8      521.44      469.26     61.07 o
  -3  18   8     1656.37     1851.57     77.90 o
  -2  18   8      506.75      508.19     41.90 o
  -1  18   8      173.72      167.75     33.45 o
   0  18   8      149.46      118.93     32.38 o
   1  18   8       12.78       46.75     42.92 o
   2  18   8        1.29        9.95     34.76 o
   3  18   8        9.22       32.92     46.04 o
   4  18   8      318.52      301.63    173.48 o
   5  18   8      213.63      194.65     49.38 o
   6  18   8      448.98      372.20     88.59 o
   7  18   8      362.68      220.18    119.72 o
  -6  19   8      109.86      196.64    122.58 o
  -5  19   8      208.22      252.29    140.26 o
  -4  19   8      239.03      107.96     61.99 o
  -3  19   8       61.27       50.59     36.04 o
  -2  19   8       25.86       31.79     28.10 o
  -1  19   8      138.88      114.20     31.32 o
   0  19   8      115.82      126.82     35.84 o
   1  19   8      173.46      154.59     44.97 o
   2  19   8      359.80      301.46     47.47 o
   3  19   8       36.11       35.33     32.26 o
   4  19   8       31.63      -36.91    110.73 o
   5  19   8        4.15      -51.42     51.42 o
   6  19   8        0.96       -6.56     69.17 o
  -5  20   8        3.32       55.01     79.78 o
  -4  20   8        5.97      -14.51     77.51 o
  -3  20   8        8.71      109.25     73.70 o
  -2  20   8      234.40      198.65     48.28 o
  -1  20   8      330.49      331.03     63.60 o
   0  20   8      105.82      106.20     42.87 o
   1  20   8        4.52      157.13     54.52 o
   2  20   8       54.00       73.70     80.06 o
   3  20   8       50.71       13.16     95.96 o
   4  20   8       89.05      185.78     87.19 o
   5  20   8       53.81      -10.15     67.20 o
  -4  21   8       56.12      170.17    110.73 o
  -3  21   8      217.44      269.28    232.53 o
  -2  21   8       42.67       26.76     81.58 o
  -1  21   8       78.12       49.88    103.08 o
   0  21   8        0.66       38.65     49.60 o
   1  21   8        1.41       77.13     70.38 o
   2  21   8       21.76      108.40     89.93 o
   3  21   8       17.72      -25.64     47.76 o
   4  21   8      179.46       81.20    155.02 o
  -1  22   8       15.69      -18.65    103.35 o
   0  22   8       61.09      118.11    162.40 o
   1  22   8        0.74       62.03     59.86 o
 -12   1   9        3.45       30.04     36.08 o
 -11   1   9       11.06        9.53     24.51 o
 -10   1   9        2.85       39.14     28.77 o
  -9   1   9      185.68      205.17     24.51 o
  -8   1   9     1050.66      983.26     39.58 o
  -7   1   9     3416.43     3365.93     75.77 o
  -6   1   9     1751.49     1652.13     44.08 o
  -5   1   9       18.26       45.99     13.51 o
  -4   1   9      891.53      950.60     24.75 o
  -3   1   9     2024.00     1820.50     33.51 o
  -2   1   9     2371.32     2260.03     40.81 o
  -1   1   9     1043.90      909.02     31.69 o
   0   1   9     7013.04     7519.72    322.04 o
   1   1   9      118.66      167.62     20.45 o
   2   1   9     1487.62     1573.20    102.71 o
   3   1   9     1497.69     1574.58     49.01 o
   4   1   9       46.09      101.09     18.57 o
   5   1   9      750.61      708.31     35.00 o
   6   1   9      485.05      500.04     41.17 o
   7   1   9     1075.39     1097.84     45.26 o
   8   1   9       84.57       48.22     24.86 o
   9   1   9      295.30      237.20     46.28 o
  10   1   9      201.32      189.55     59.67 o
  11   1   9       96.09       84.26     40.30 o
  12   1   9        0.55       77.51    114.83 o
 -12   2   9       12.37       42.43     40.10 o
 -11   2   9      831.74      952.84     83.63 o
 -10   2   9      214.32      217.46     30.16 o
  -9   2   9      857.25      866.67     57.54 o
  -8   2   9     1027.91     1088.39     35.08 o
  -7   2   9      565.14      546.98     27.50 o
  -6   2   9      987.26      909.11     42.63 o
  -5   2   9     7230.56     7030.70    123.84 o
  -4   2   9    10070.50     9736.27    147.49 o
  -3   2   9     3760.66     3550.15     71.87 o
  -2   2   9      696.07      574.44     21.32 o
  -1   2   9      745.29      740.00     33.04 o
   0   2   9     1497.24     1701.40     65.56 o
   1   2   9      129.34      229.91     33.22 o
   2   2   9     6863.37     7372.11    166.63 o
   3   2   9     5404.05     6110.67    116.25 o
   4   2   9    13596.50    14013.82    536.58 o
   5   2   9     4094.62     4160.37    144.00 o
   6   2   9     2320.37     2342.71     73.38 o
   7   2   9     2736.78     2637.20     77.55 o
   8   2   9      173.09      229.19     31.74 o
   9   2   9      410.48      437.75     39.55 o
  10   2   9      208.01      189.46     36.41 o
  11   2   9       88.68       57.26     36.94 o
  12   2   9       78.80     -111.41    111.41 o
 -12   3   9      165.49      186.88     49.38 o
 -11   3   9      591.94      733.72     48.79 o
 -10   3   9      540.70      546.83     40.42 o
  -9   3   9     3014.65     3309.89     92.88 o
  -8   3   9     1840.64     1848.37     52.32 o
  -7   3   9     1927.79     2022.24     47.57 o
  -6   3   9     3332.83     3273.13     68.25 o
  -5   3   9       96.19      105.91     14.37 o
  -4   3   9      734.60      727.69     24.39 o
  -3   3   9     1737.50     1606.16     35.77 o
  -2   3   9     2461.65     2543.71     61.85 o
  -1   3   9    15656.80    15703.61    622.25 o
   0   3   9    35998.15    37047.89   1068.81 o
   1   3   9     5254.09     5414.81    348.52 o
   2   3   9    11011.98    11377.47    391.83 o
   3   3   9     7251.90     8036.45    495.74 o
   4   3   9       32.87        4.92     16.30 o
   5   3   9       58.65       69.30     17.89 o
   6   3   9      554.26      557.86     35.24 o
   7   3   9      809.48      861.27     47.48 o
   8   3   9     1784.08     1887.97    119.52 o
   9   3   9     2848.64     2917.15     96.51 o
  10   3   9      773.13      815.14     55.32 o
  11   3   9      696.88      694.61     65.72 o
  12   3   9        5.15      -36.91    100.88 o
 -12   4   9      659.36      612.73     66.52 o
 -11   4   9     1349.08     1416.01     63.32 o
 -10   4   9      206.93      210.12     30.95 o
  -9   4   9      179.73      152.54     23.86 o
  -8   4   9       12.51      -19.02     19.02 o
  -7   4   9      961.89      978.08     29.73 o
  -6   4   9      514.88      477.30     19.71 o
  -5   4   9     2255.71     2262.85     49.04 o
  -4   4   9     3368.11     3350.91    110.92 o
  -3   4   9     1474.16     1337.73     39.44 o
  -2   4   9    11496.96    11438.08    270.63 o
  -1   4   9     7187.25     7773.44    179.47 o
   0   4   9     1339.85     1392.00     75.76 o
   1   4   9     3188.45     3069.31    110.94 o
   2   4   9    21341.59    24190.54    629.92 o
   3   4   9    22002.53    25235.01    550.31 o
   4   4   9    22114.06    22963.31    775.14 o
   5   4   9    11242.56    12053.16    385.47 o
   6   4   9     4741.21     4763.43    107.64 o
   7   4   9     2117.70     2194.16     84.21 o
   8   4   9       68.94       76.66     25.57 o
   9   4   9      314.36      324.12     38.72 o
  10   4   9        1.37      -32.08     32.08 o
  11   4   9      126.35       32.28     67.00 o
  12   4   9      245.50       20.44    124.88 o
 -12   5   9       44.05      -86.01     86.01 o
 -11   5   9      538.36      600.05     45.02 o
 -10   5   9     1378.31     1359.45     97.66 o
  -9   5   9     4688.14     5079.08    133.29 o
  -8   5   9      786.65      852.46     58.36 o
  -7   5   9      601.38      604.16     30.61 o
  -6   5   9     2711.85     2901.98     55.44 o
  -5   5   9      359.35      344.05     24.74 o
  -4   5   9     1404.61     1411.37     36.50 o
  -3   5   9      689.20      685.93     31.97 o
  -2   5   9     2156.07     2051.94     54.38 o
  -1   5   9    12987.25    13604.75    377.48 o
   0   5   9    18220.78    19027.99    303.71 o
   1   5   9    17591.67    18146.99    748.76 o
   2   5   9    16317.62    17739.58    838.40 o
   3   5   9     4270.16     4669.73     97.92 o
   4   5   9       22.31       30.39     17.53 o
   5   5   9      357.47      381.85     39.43 o
   6   5   9        5.79       -6.43     17.86 o
   7   5   9      608.80      580.28     44.05 o
   8   5   9     3750.17     3942.45    127.98 o
   9   5   9     1806.80     1864.78     77.88 o
  10   5   9      358.25      436.31     52.58 o
  11   5   9      341.63      298.49     82.53 o
  12   5   9       23.22       43.68     90.10 o
 -12   6   9      589.56      384.94    110.74 o
 -11   6   9      418.67      427.97     45.89 o
 -10   6   9      467.75      431.84     33.77 o
  -9   6   9      268.72      255.67     28.48 o
  -8   6   9       33.21       34.34     18.85 o
  -7   6   9      505.54      520.62     36.23 o
  -6   6   9     1018.24     1058.43     55.17 o
  -5   6   9      229.53      201.21     28.15 o
  -4   6   9     2882.57     2830.53     90.64 o
  -3   6   9      965.22      943.70     29.37 o
  -2   6   9     1077.94     1119.82     29.84 o
  -1   6   9      232.41      268.43     22.38 o
   0   6   9     3570.47     3803.90    208.52 o
   1   6   9      454.76      423.71     37.60 o
   2   6   9     1700.60     1583.85     96.70 o
   3   6   9     6627.21     7466.18    386.07 o
   4   6   9     5946.42     6234.08    576.68 o
   5   6   9     4630.38     4854.51    237.87 o
   6   6   9     9013.80     9710.15    411.63 o
   7   6   9      916.03     1008.57     61.81 o
   8   6   9      400.84      438.39     47.95 o
   9   6   9      585.63      478.53     49.58 o
  10   6   9       35.41       23.05     26.03 o
  11   6   9      214.44      171.24     52.58 o
  12   6   9      234.74      258.37    105.64 o
 -12   7   9        6.19      116.97    101.68 o
 -11   7   9        1.56        3.09     54.03 o
 -10   7   9      448.71      463.07     38.84 o
  -9   7   9      505.34      521.00     30.75 o
  -8   7   9     1222.18     1278.44     77.08 o
  -7   7   9      641.18      812.15     56.28 o
  -6   7   9      279.71      302.21     39.42 o
  -5   7   9     1235.58     1215.12     48.37 o
  -4   7   9       50.70       66.32     26.67 o
  -3   7   9      436.34      381.01     20.01 o
  -2   7   9     5281.18     5188.64    165.40 o
  -1   7   9     2496.74     2488.48     73.57 o
   0   7   9      693.92      649.86     40.06 o
   1   7   9     1931.88     2243.76     52.48 o
   2   7   9      952.91     1016.87     96.22 o
   3   7   9      319.04      354.91     32.75 o
   4   7   9       88.63      107.12     32.21 o
   5   7   9       21.86       15.54     23.30 o
   6   7   9      860.09     1066.00    148.99 o
   7   7   9        6.29        2.68     27.67 o
   8   7   9      324.61      274.52     42.19 o
   9   7   9      163.01       61.17     53.44 o
  10   7   9      765.15      766.60     62.91 o
  11   7   9       28.00       40.71    108.77 o
  12   7   9       19.88       64.59    129.18 o
 -12   8   9       91.09       77.51    109.62 o
 -11   8   9        1.45       -1.16     50.79 o
 -10   8   9      181.41      135.74     38.36 o
  -9   8   9      115.40       84.07     37.53 o
  -8   8   9      141.31      144.98     33.29 o
  -7   8   9      166.04      188.87     25.91 o
  -6   8   9       20.28        3.15     34.10 o
  -5   8   9       39.33       40.37     35.16 o
  -4   8   9      173.49      182.49     23.79 o
  -3   8   9      458.84      463.16     38.36 o
  -2   8   9     1556.33     1546.80     38.48 o
  -1   8   9      146.74      154.82     17.65 o
   0   8   9     4433.01     4526.69    185.63 o
   1   8   9     3520.08     3646.04    272.68 o
   2   8   9      638.60      595.18     37.89 o
   3   8   9     1118.92     1175.32     47.49 o
   4   8   9      186.98      203.16     29.22 o
   5   8   9      631.62      668.76     79.03 o
   6   8   9      592.52      581.00     52.73 o
   7   8   9       16.36       -9.84     25.57 o
   8   8   9      465.44      574.10    146.57 o
   9   8   9        1.63        1.02     28.17 o
  10   8   9       20.33       46.56     34.03 o
  11   8   9       13.24      221.99    142.90 o
 -11   9   9       63.81       29.65     63.55 o
 -10   9   9        2.19       -7.48     41.58 o
  -9   9   9      313.54      348.41     45.55 o
  -8   9   9      398.92      358.52     93.77 o
  -7   9   9      170.20      182.70     33.03 o
  -6   9   9     1086.50     1070.27    122.56 o
  -5   9   9      258.33      243.71     27.74 o
  -4   9   9      150.17      135.60     30.62 o
  -3   9   9     1279.02     1259.76     77.80 o
  -2   9   9       44.75       25.22     14.37 o
  -1   9   9      149.24      167.83     23.44 o
   0   9   9      733.49      729.02     35.72 o
   1   9   9        8.08       24.42     19.55 o
   2   9   9      601.51      583.06     45.20 o
   3   9   9      101.56       98.08     22.68 o
   4   9   9      147.32      144.43     26.77 o
   5   9   9      449.32      530.17     71.67 o
   6   9   9        0.83       -7.45     19.24 o
   7   9   9      212.40      154.63     34.76 o
   8   9   9      604.00      568.24     55.74 o
   9   9   9      627.09      663.53     57.21 o
  10   9   9       22.52       52.47     53.87 o
  11   9   9       95.03       -0.99    254.68 o
 -11  10   9      147.68      169.04     77.56 o
 -10  10   9       49.43       90.01     77.80 o
  -9  10   9       18.68      -24.45     25.77 o
  -8  10   9       96.18       70.39     29.88 o
  -7  10   9      120.40      109.63     26.96 o
  -6  10   9     1057.53     1073.37     50.58 o
  -5  10   9     5534.64     5614.35    128.50 o
  -4  10   9     4481.63     4584.75    117.32 o
  -3  10   9     1102.72     1109.50     45.35 o
  -2  10   9     1791.36     1812.71     49.03 o
  -1  10   9       39.10       48.91     17.65 o
   0  10   9      126.64      133.15     20.16 o
   1  10   9        0.24      -19.36     19.36 o
   2  10   9      700.30      633.10     36.98 o
   3  10   9       37.84       -8.18     31.51 o
   4  10   9      930.28      938.61    105.94 o
   5  10   9      938.99      847.60    119.73 o
   6  10   9     1523.13     1555.24    136.41 o
   7  10   9     1082.18     1064.57    119.75 o
   8  10   9        0.73       19.01     49.46 o
   9  10   9       30.27      -17.04     36.69 o
  10  10   9      113.27       54.06     60.61 o
  11  10   9       61.63      135.05    111.67 o
 -11  11   9       78.99       94.46     73.93 o
 -10  11   9      177.25      176.55     93.52 o
  -9  11   9      593.21      530.92    262.08 o
  -8  11   9     1285.52     1438.97    109.38 o
  -7  11   9     1010.88     1032.59     51.69 o
  -6  11   9     1594.45     1709.77     70.43 o
  -5  11   9       38.79       32.59     40.31 o
  -4  11   9       44.32       48.37     26.33 o
  -3  11   9     1860.91     1936.19     93.12 o
  -2  11   9     2986.54     2983.24     65.41 o
  -1  11   9     4086.67     4163.73     99.18 o
   0  11   9     5038.15     5120.37    136.54 o
   1  11   9      999.56      981.34     43.14 o
   2  11   9     1731.82     1857.21     82.69 o
   3  11   9      550.84      555.01     34.41 o
   4  11   9      621.01      539.74     80.23 o
   5  11   9       64.32       57.58     22.27 o
   6  11   9       42.93       29.53     20.03 o
   7  11   9      764.58      792.27     73.63 o
   8  11   9     1440.51     1478.62    141.41 o
   9  11   9      831.73      801.75    131.55 o
  10  11   9      584.50      501.58     82.78 o
 -10  12   9      318.56       73.82    147.64 o
  -9  12   9       13.14      -22.41     68.17 o
  -8  12   9       72.95       48.88     28.07 o
  -7  12   9      112.24       64.56     31.25 o
  -6  12   9     1796.99     1771.47     89.39 o
  -5  12   9     1958.10     2018.08    114.05 o
  -4  12   9     1681.40     1737.88     81.56 o
  -3  12   9     3510.92     3698.10    107.75 o
  -2  12   9     1001.27      985.96     35.44 o
  -1  12   9      327.38      379.66     29.56 o
   0  12   9       95.33      133.99     21.63 o
   1  12   9      298.84      289.33     29.22 o
   2  12   9      483.78      533.73     50.98 o
   3  12   9     3135.26     3325.98    224.13 o
   4  12   9     3509.22     3757.19    287.95 o
   5  12   9     4829.86     5197.34    354.55 o
   6  12   9     1042.16     1027.68     46.65 o
   7  12   9      789.39      759.70     78.48 o
   8  12   9      492.92      401.77     89.48 o
   9  12   9       14.31      -20.13     48.19 o
  10  12   9       50.98      214.96    129.25 o
 -10  13   9      591.39      758.01    166.11 o
  -9  13   9      222.22      209.03     95.52 o
  -8  13   9     1245.47     1458.22    151.40 o
  -7  13   9      454.93      461.64    107.62 o
  -6  13   9      158.92       89.29     57.54 o
  -5  13   9      634.63      598.72     77.58 o
  -4  13   9      706.56      687.34    125.96 o
  -3  13   9       92.43       48.53     35.32 o
  -2  13   9      586.82      592.93     52.21 o
  -1  13   9     4562.25     4805.89    206.90 o
   0  13   9     4672.11     4697.03    105.27 o
   1  13   9     5873.48     5998.07    267.33 o
   2  13   9     1778.93     1577.39     84.60 o
   3  13   9     2131.47     2112.59    153.06 o
   4  13   9       62.65       67.07     24.54 o
   5  13   9       39.62      101.66     31.72 o
   6  13   9      495.51      452.73     27.50 o
   7  13   9     1121.16     1267.46     87.59 o
   8  13   9      542.74      542.46     87.84 o
   9  13   9      150.64       64.68     54.62 o
  10  13   9      434.94       22.15    132.88 o
 -10  14   9      244.96      346.96    206.70 o
  -9  14   9       32.77       87.82     74.48 o
  -8  14   9        8.98      -10.48     74.90 o
  -7  14   9        0.74       -7.84     33.60 o
  -6  14   9      725.43      755.37     74.59 o
  -5  14   9      172.63      139.95     62.86 o
  -4  14   9      612.72      580.87    134.27 o
  -3  14   9     1617.10     1512.57     68.69 o
  -2  14   9       86.43       66.17     19.83 o
  -1  14   9      297.33      298.16     28.66 o
   0  14   9       24.62       33.89     20.05 o
   1  14   9      321.87      367.05     35.36 o
   2  14   9      785.66      817.73     57.85 o
   3  14   9     3092.14     3392.12    184.10 o
   4  14   9     2399.79     2475.71    295.52 o
   5  14   9     1965.72     2147.24    190.10 o
   6  14   9     1130.89     1195.83    160.04 o
   7  14   9       46.07       74.23     43.91 o
   8  14   9      356.54      357.07     54.63 o
   9  14   9        0.55      107.81    111.41 o
  -9  15   9      153.66       47.01     95.52 o
  -8  15   9      342.72      246.57    117.36 o
  -7  15   9      445.58      344.96     64.53 o
  -6  15   9      108.80      124.95     73.82 o
  -5  15   9      311.84      281.12     42.43 o
  -4  15   9      695.99      679.86     74.59 o
  -3  15   9       24.82       25.14     18.11 o
  -2  15   9      260.29      263.86     29.83 o
  -1  15   9     1170.69     1222.78     49.44 o
   0  15   9      219.56      236.96     39.64 o
   1  15   9      854.77     1063.76     56.12 o
   2  15   9      266.25      155.15     52.17 o
   3  15   9     1150.59     1089.82     87.70 o
   4  15   9      140.76      191.65     54.01 o
   5  15   9      206.20      223.47     32.15 o
   6  15   9        1.11      -11.45     46.02 o
   7  15   9       94.66       70.32     40.21 o
   8  15   9       92.65       86.98     52.11 o
   9  15   9       97.93       79.47    112.90 o
  -8  16   9      125.55      258.37    140.26 o
  -7  16   9       60.92      102.03     72.52 o
  -6  16   9        0.31      -25.03     52.11 o
  -5  16   9       51.55       36.45     33.60 o
  -4  16   9       94.68       55.76     37.90 o
  -3  16   9       49.05       63.26     22.52 o
  -2  16   9      188.28      173.04     24.73 o
  -1  16   9      124.43      104.48     26.41 o
   0  16   9      336.75      370.35     34.33 o
   1  16   9      448.39      415.07     43.91 o
   2  16   9        0.19      -26.57     26.78 o
   3  16   9      130.19      145.46     30.32 o
   4  16   9        1.58        7.82     25.00 o
   5  16   9      423.58      383.99     62.75 o
   6  16   9      444.39      344.66     81.21 o
   7  16   9       64.36       31.99     46.22 o
   8  16   9       55.38      323.71    140.64 o
  -8  17   9       14.68      -20.87     75.55 o
  -7  17   9        0.50       56.47    102.84 o
  -6  17   9       38.90       66.12     55.89 o
  -5  17   9        0.26       22.15     70.13 o
  -4  17   9       62.83       -5.37     51.27 o
  -3  17   9       28.37       19.25     23.90 o
  -2  17   9       14.61        9.18     20.45 o
  -1  17   9       10.65        7.08     35.07 o
   0  17   9        0.86       -4.56     25.42 o
   1  17   9       41.96       58.30     35.61 o
   2  17   9        6.31      -29.02     29.02 o
   3  17   9       16.48      -27.00     27.00 o
   4  17   9        0.24       81.20     39.61 o
   5  17   9        4.66       19.68    140.25 o
   6  17   9       23.34       29.53     88.58 o
   7  17   9        8.36       27.68     68.17 o
  -7  18   9       84.16      178.40    108.13 o
  -6  18   9      436.59      572.20    114.84 o
  -5  18   9      436.19      447.80     74.90 o
  -4  18   9      560.93      544.72     65.33 o
  -3  18   9      209.33      235.48     49.77 o
  -2  18   9       12.28       27.16     21.69 o
  -1  18   9      212.80      222.40     64.20 o
   0  18   9      124.36       76.56     33.18 o
   1  18   9       20.26      -13.33     31.07 o
   2  18   9       12.18        4.12     51.43 o
   3  18   9       63.06       69.91     38.88 o
   4  18   9       17.91       36.91     66.44 o
   5  18   9       13.92       95.96     66.44 o
   6  18   9      117.27       55.03     76.91 o
   7  18   9       36.32     -140.64    140.64 o
  -6  19   9      174.22      128.79    177.17 o
  -5  19   9       81.47       70.94    106.91 o
  -4  19   9      179.20      -14.76     51.42 o
  -3  19   9       74.06       -9.02     46.11 o
  -2  19   9      423.80      345.36     36.85 o
  -1  19   9      611.76      559.14     47.02 o
   0  19   9      189.69      121.13     35.24 o
   1  19   9      548.93      422.14     52.66 o
   2  19   9       87.63       91.43     32.48 o
   3  19   9      102.32       81.20     44.29 o
   4  19   9       83.84      103.07     70.13 o
   5  19   9       45.77       61.36     67.20 o
   6  19   9        0.15      -54.39    199.31 o
  -5  20   9      467.53      639.37    228.85 o
  -4  20   9      704.45      640.85    225.17 o
  -3  20   9     1054.08     1165.94    140.28 o
  -2  20   9      202.19      185.17     60.07 o
  -1  20   9      155.00       94.45     36.60 o
   0  20   9        4.89        9.41     42.19 o
   1  20   9       13.18       97.81     99.65 o
   2  20   9       15.34      -23.46     35.60 o
   3  20   9      568.78      462.33    191.94 o
   4  20   9       42.55      126.83     80.46 o
   5  20   9      413.78      386.28    143.95 o
  -3  21   9       23.99      -86.01     86.01 o
  -2  21   9      207.56       52.93    104.64 o
  -1  21   9      347.38      379.58     93.95 o
   0  21   9      330.11      257.90     99.66 o
   1  21   9      837.60      826.31     98.58 o
   2  21   9      474.18      236.58     71.26 o
   3  21   9      156.91      190.19    214.08 o
 -12   0  10      269.76      313.54    110.73 o
 -11   0  10      279.75      263.10     21.01 o
 -10   0  10       48.30       48.99     36.91 o
  -9   0  10        6.82      -11.07     26.10 o
  -8   0  10      757.09      940.69    114.44 o
  -7   0  10     5025.26     4946.91    122.72 o
  -6   0  10     9519.70     8822.08    221.97 o
  -5   0  10    17195.29    17396.16    493.15 o
  -4   0  10    10853.12    10304.00    180.78 o
  -3   0  10    12478.07    11273.74    197.34 o
  -2   0  10       18.40       40.07     17.72 o
  -1   0  10     3921.82     4021.58    147.85 o
   0   0  10      135.34      199.32     29.53 o
   1   0  10    12133.86    12315.78    533.86 o
   2   0  10      317.01      361.75     51.68 o
   3   0  10     4103.40     4408.74    135.30 o
   4   0  10     2078.82     2228.24     92.33 o
   5   0  10     1785.80     1839.58    258.48 o
   6   0  10     3442.99     3340.09    129.29 o
   7   0  10       42.96       76.66     36.91 o
   8   0  10        0.19      -25.31     66.44 o
   9   0  10      520.86      494.63     73.83 o
  10   0  10     1809.99     1711.42    108.29 o
  11   0  10     1006.25      908.61     94.70 o
  12   0  10     1699.74     2340.64    317.50 o
 -12   1  10      346.63      451.67     51.15 o
 -11   1  10      197.96      189.76     32.07 o
 -10   1  10      893.56     1025.49     46.89 o
  -9   1  10      609.71      663.58     31.68 o
  -8   1  10     1098.27      990.54     36.73 o
  -7   1  10     2273.48     2246.28     95.94 o
  -6   1  10      217.18      216.21     21.02 o
  -5   1  10      641.55      595.61     23.78 o
  -4   1  10     6390.04     5631.78     79.73 o
  -3   1  10    25296.03    25263.51    501.64 o
  -2   1  10    13683.16    13070.53    189.82 o
  -1   1  10    18826.24    17707.34    487.08 o
   0   1  10    16528.21    17549.50    297.43 o
   1   1  10    15429.22    16541.37    513.20 o
   2   1  10     1866.28     1827.16     64.09 o
   3   1  10      796.22      842.53     38.30 o
   4   1  10      910.15      930.66     38.87 o
   5   1  10     3347.20     3327.81    110.91 o
   6   1  10     2037.80     1958.93     69.06 o
   7   1  10      228.56      250.75     32.97 o
   8   1  10     2864.64     2830.38     88.78 o
   9   1  10     1337.92     1442.58     81.31 o
  10   1  10     1605.23     1572.78     74.00 o
  11   1  10       36.02      -26.73     36.08 o
  12   1  10       15.26       54.51     96.96 o
 -12   2  10      196.97       89.93     50.66 o
 -11   2  10      253.04      275.31     35.96 o
 -10   2  10      101.00      107.52     29.70 o
  -9   2  10      258.16      188.64     24.19 o
  -8   2  10      541.39      617.09     29.54 o
  -7   2  10     2120.41     2178.69     55.64 o
  -6   2  10     6339.25     6325.16    126.98 o
  -5   2  10     5353.02     5374.79     87.95 o
  -4   2  10      824.45      733.31     28.77 o
  -3   2  10     4664.25     4186.90    151.52 o
  -2   2  10     1482.68     1458.85     56.50 o
  -1   2  10     4028.13     4056.18    157.92 o
   0   2  10      211.97      208.53     23.06 o
   1   2  10     4586.71     4963.55    251.39 o
   2   2  10      412.49      440.82     44.13 o
   3   2  10     3146.86     3249.06     88.61 o
   4   2  10     7698.74     8515.26    248.79 o
   5   2  10     1431.03     1591.14     61.63 o
   6   2  10     1337.14     1261.87     47.89 o
   7   2  10      354.05      301.54     52.21 o
   8   2  10     1406.25     1306.63     73.02 o
   9   2  10      322.80      280.73     37.84 o
  10   2  10      671.01      665.00     55.69 o
  11   2  10      513.50      388.79     48.97 o
  12   2  10      447.01      265.76    132.88 o
 -12   3  10       22.30      -34.41     34.41 o
 -11   3  10      111.99      129.99     31.44 o
 -10   3  10      139.72      131.29     29.83 o
  -9   3  10      260.78      304.97     30.49 o
  -8   3  10        8.08        0.99     15.26 o
  -7   3  10      152.92      116.54     16.05 o
  -6   3  10       68.79       80.82     16.09 o
  -5   3  10     1334.87     1339.74     35.97 o
  -4   3  10     1336.18     1241.53     31.18 o
  -3   3  10      134.09      135.14     16.40 o
  -2   3  10     5878.00     5836.36    198.57 o
  -1   3  10     4437.90     4343.10     78.61 o
   0   3  10      786.33      730.38     60.75 o
   1   3  10     4694.75     5200.14    243.44 o
   2   3  10     4549.52     5332.91    166.46 o
   3   3  10     5087.97     5604.04    172.52 o
   4   3  10      592.11      617.56     32.61 o
   5   3  10     2160.84     2126.46     69.29 o
   6   3  10     1871.25     1834.59     60.79 o
   7   3  10     1647.49     1712.45     72.72 o
   8   3  10      944.76      968.20     54.46 o
   9   3  10       51.33      -23.45     25.97 o
  10   3  10        2.55      -27.66     27.66 o
  11   3  10        1.15       27.35     50.52 o
  12   3  10       26.87      -51.29     90.17 o
 -12   4  10        8.91      -36.63     70.13 o
 -11   4  10        0.49        7.78     28.29 o
 -10   4  10        4.45       -1.84     19.83 o
  -9   4  10      140.91      145.93     26.64 o
  -8   4  10      184.92      187.69     19.71 o
  -7   4  10      222.03      213.34     21.10 o
  -6   4  10      325.37      319.34     19.33 o
  -5   4  10       19.16       26.27     15.04 o
  -4   4  10      118.68      104.62     18.03 o
  -3   4  10        6.59       -0.72     11.51 o
  -2   4  10      572.76      566.50     20.63 o
  -1   4  10     5180.34     5110.90    223.38 o
   0   4  10     1842.90     2132.19    125.80 o
   1   4  10        6.93        7.38     17.99 o
   2   4  10      167.74      182.32     22.14 o
   3   4  10      313.99      335.64     30.16 o
   4   4  10        9.37       -4.27     15.48 o
   5   4  10      736.79      757.62     43.27 o
   6   4  10       58.33       51.18     18.90 o
   7   4  10      112.85      101.85     35.16 o
   8   4  10      549.54      533.90     40.35 o
   9   4  10       62.46       67.92     28.46 o
  10   4  10       42.04        0.54     32.70 o
  11   4  10      297.46      200.22     60.32 o
  12   4  10       34.33      -25.43     59.86 o
 -12   5  10      187.67      273.14    104.40 o
 -11   5  10       79.56       62.21     28.77 o
 -10   5  10      654.90      646.97     45.33 o
  -9   5  10      192.98      196.54     31.41 o
  -8   5  10       14.72       12.32     15.26 o
  -7   5  10      108.88      116.50     17.37 o
  -6   5  10      918.49      884.95     27.33 o
  -5   5  10      273.26      340.83     38.00 o
  -4   5  10        0.69      -18.11     18.11 o
  -3   5  10      830.72      853.08     41.56 o
  -2   5  10        0.82        1.62     14.57 o
  -1   5  10      958.52      778.66     39.43 o
   0   5  10        6.87        5.91     15.19 o
   1   5  10     3184.35     3293.09    171.83 o
   2   5  10     1428.69     1237.61     43.19 o
   3   5  10     1110.95     1177.62     44.29 o
   4   5  10       16.17       21.81     21.31 o
   5   5  10     1367.89     1492.05     65.02 o
   6   5  10        1.52       45.20     20.25 o
   7   5  10        3.21      -12.23     34.83 o
   8   5  10     1206.95     1240.15     58.96 o
   9   5  10        3.06      -18.03     30.16 o
  10   5  10      254.68      294.33     40.95 o
  11   5  10        4.14        7.38     93.96 o
  12   5  10        6.51      -22.51     81.20 o
 -12   6  10       85.67       14.15     93.52 o
 -11   6  10      100.93       95.40     50.08 o
 -10   6  10      167.63      190.30     24.59 o
  -9   6  10       92.25       85.54     20.06 o
  -8   6  10     2251.90     2344.53     75.68 o
  -7   6  10     1004.12     1058.11     56.84 o
  -6   6  10      686.58      746.31     38.87 o
  -5   6  10     3138.41     3162.39     70.50 o
  -4   6  10       10.17       18.11     15.67 o
  -3   6  10     3992.77     3870.73     74.68 o
  -2   6  10      158.17      141.36     19.50 o
  -1   6  10     1265.98     1241.42     60.76 o
   0   6  10     1403.40     1412.83     77.13 o
   1   6  10      623.64      666.72     42.29 o
   2   6  10     1664.48     1772.30    111.45 o
   3   6  10     9928.48    11257.94    610.61 o
   4   6  10     4418.17     5038.59    409.00 o
   5   6  10      937.65     1032.78     65.01 o
   6   6  10     2445.00     2588.16     80.15 o
   7   6  10       56.56       56.51     28.77 o
   8   6  10      174.51      120.42     33.50 o
   9   6  10       35.12       33.90     30.90 o
  10   6  10      720.90      807.84     57.47 o
  11   6  10       51.61       57.72     59.47 o
 -12   7  10      228.38      151.93     95.97 o
 -11   7  10      377.25      305.75     92.28 o
 -10   7  10      931.19     1098.48     44.76 o
  -9   7  10      550.59      575.38     76.46 o
  -8   7  10      802.35      857.95     54.93 o
  -7   7  10      443.85      531.49     48.16 o
  -6   7  10        0.92       -2.31     25.57 o
  -5   7  10      270.19      310.56     28.91 o
  -4   7  10      710.82      682.38     24.67 o
  -3   7  10     4782.62     4906.79    119.48 o
  -2   7  10     6777.63     6590.99     92.61 o
  -1   7  10    13658.85    13006.47    392.33 o
   0   7  10     5700.95     5904.31    197.86 o
   1   7  10     4238.78     4443.03    193.08 o
   2   7  10     4981.91     5238.01    277.69 o
   3   7  10        6.83       36.91     28.83 o
   4   7  10      198.57      216.67     35.70 o
   5   7  10     3687.14     4064.84    363.60 o
   6   7  10     1630.66     1792.08    106.72 o
   7   7  10     1758.63     1898.21    153.06 o
   8   7  10     2696.90     3045.93    315.81 o
   9   7  10      203.93      221.50     59.17 o
  10   7  10      612.42      524.67     53.55 o
  11   7  10       91.79        7.38    110.73 o
 -11   8  10       98.64       88.48     69.57 o
 -10   8  10        0.26      -11.53     33.89 o
  -9   8  10       30.72       14.27     31.92 o
  -8   8  10     1053.87     1056.59     68.34 o
  -7   8  10     1292.96     1288.07     55.33 o
  -6   8  10     5542.60     5498.54    158.58 o
  -5   8  10     8895.71     9295.38    302.13 o
  -4   8  10     4375.00     4455.02    188.54 o
  -3   8  10     6791.57     6627.39    102.46 o
  -2   8  10      939.86      947.24     45.83 o
  -1   8  10       55.96       51.67     16.38 o
   0   8  10     1951.48     1803.40     78.64 o
   1   8  10     1689.04     1770.22    118.89 o
   2   8  10     3405.86     3551.13    348.92 o
   3   8  10     7484.78     7993.20    575.54 o
   4   8  10      782.56      818.44     46.50 o
   5   8  10     4052.99     4347.88    309.15 o
   6   8  10      802.41      869.94    107.60 o
   7   8  10       89.97       58.58     31.94 o
   8   8  10       49.79       37.96     32.23 o
   9   8  10      436.16      362.97     49.72 o
  10   8  10     1060.06     1120.54    132.65 o
  11   8  10      682.63      369.13    112.75 o
 -11   9  10      211.11      125.20     69.50 o
 -10   9  10      365.71      379.03     91.64 o
  -9   9  10      609.18      656.77    112.95 o
  -8   9  10      762.55      844.30     64.54 o
  -7   9  10      488.97      448.83     40.07 o
  -6   9  10       34.79      -17.17     28.68 o
  -5   9  10       44.38       16.60     32.50 o
  -4   9  10     1664.49     1645.70     66.08 o
  -3   9  10     9533.01     9588.82    224.26 o
  -2   9  10    11222.39    11145.32    290.62 o
  -1   9  10     5590.89     5528.39    198.46 o
   0   9  10    11525.71    11885.97    395.39 o
   1   9  10     4222.92     4119.61    227.34 o
   2   9  10      599.65      629.76     37.07 o
   3   9  10      665.08      712.80    103.46 o
   4   9  10      751.51      775.69    135.62 o
   5   9  10      119.21      146.30     35.11 o
   6   9  10      908.39     1072.18     76.19 o
   7   9  10     1661.68     1811.24    173.54 o
   8   9  10     1559.31     1571.96    146.38 o
   9   9  10     1180.50     1135.83     75.09 o
  10   9  10      316.38      283.33    148.56 o
  11   9  10      124.45      151.25    127.81 o
 -11  10  10        1.54      135.32    109.04 o
 -10  10  10       26.01       13.32     62.69 o
  -9  10  10      237.68      236.93     53.28 o
  -8  10  10       41.06      -10.21     29.58 o
  -7  10  10     1238.35     1389.96     60.17 o
  -6  10  10     2110.61     2152.47     78.19 o
  -5  10  10     1461.28     1610.00     79.93 o
  -4  10  10     6111.43     6284.40    163.23 o
  -3  10  10     2815.37     2846.37     78.24 o
  -2  10  10     5373.64     5345.66     97.62 o
  -1  10  10      491.86      486.50     30.06 o
   0  10  10     2602.20     2521.70     81.87 o
   1  10  10      269.81      313.07     30.01 o
   2  10  10     3517.00     3748.15    204.89 o
   3  10  10      403.73      461.83     32.23 o
   4  10  10     1292.66     1375.22     77.89 o
   5  10  10      709.25      724.27     57.25 o
   6  10  10      126.12      103.49     23.92 o
   7  10  10       52.38       46.03     28.82 o
   8  10  10       86.68       48.55     38.73 o
   9  10  10      604.43      595.77     61.32 o
  10  10  10      281.12      109.91     99.70 o
  11  10  10      675.63      445.46    138.26 o
 -11  11  10       77.79      221.46    177.17 o
 -10  11  10        2.15      -61.35     61.35 o
  -9  11  10      168.11      192.53    129.19 o
  -8  11  10      225.31      194.64     53.28 o
  -7  11  10        0.28       34.86     26.12 o
  -6  11  10       73.97       64.76     26.78 o
  -5  11  10      562.57      634.81     39.46 o
  -4  11  10      277.36      218.52     28.88 o
  -3  11  10     1185.19     1251.11     53.75 o
  -2  11  10     3459.40     3484.13     70.95 o
  -1  11  10       14.96       23.64     20.24 o
   0  11  10     4983.76     5215.94    142.33 o
   1  11  10     5242.51     5077.08    196.91 o
   2  11  10       12.52       21.54     16.76 o
   3  11  10     1608.76     1503.15    146.97 o
   4  11  10      220.79      245.46     34.41 o
   5  11  10      286.23      261.16     32.40 o
   6  11  10      822.04      899.75     68.09 o
   7  11  10      940.49     1054.03     71.65 o
   8  11  10       19.21       -4.22     32.23 o
   9  11  10      190.78       89.36     43.32 o
  10  11  10        8.90       46.75     75.58 o
 -10  12  10       61.42      -91.04    147.64 o
  -9  12  10      139.17       66.66    103.35 o
  -8  12  10       16.39      109.36     70.32 o
  -7  12  10      507.35      562.25     57.82 o
  -6  12  10       90.59       62.20     55.56 o
  -5  12  10      337.51      286.48     41.97 o
  -4  12  10      449.65      397.72     55.41 o
  -3  12  10       33.06       -7.06     52.21 o
  -2  12  10      698.52      709.20     31.41 o
  -1  12  10      568.85      584.44     33.68 o
   0  12  10      344.67      286.90     30.90 o
   1  12  10      310.35      275.12     31.79 o
   2  12  10      580.17      686.12     76.68 o
   3  12  10        7.69      -22.68     22.68 o
   4  12  10       77.82       86.54     31.94 o
   5  12  10        1.06      -18.50     18.50 o
   6  12  10      111.74       83.18     25.12 o
   7  12  10      111.61       91.27     41.50 o
   8  12  10      353.14      325.92     48.51 o
   9  12  10       87.49       54.63     59.06 o
  10  12  10        4.89      -91.49     91.49 o
 -10  13  10      165.17       61.13     83.03 o
  -9  13  10       38.03       69.88     77.78 o
  -8  13  10        3.20        1.48     65.09 o
  -7  13  10      106.96      139.91     46.74 o
  -6  13  10       78.31       49.82     36.43 o
  -5  13  10      646.88      706.09     95.14 o
  -4  13  10        1.99       21.54     43.68 o
  -3  13  10       24.71       12.87     28.63 o
  -2  13  10        0.80       -2.96     14.93 o
  -1  13  10      398.12      439.60     32.38 o
   0  13  10      155.18      190.80     25.95 o
   1  13  10        1.43      -21.48     21.48 o
   2  13  10       73.24       63.15     21.78 o
   3  13  10      787.18      863.25     87.14 o
   4  13  10       99.27       72.91     29.22 o
   5  13  10       36.69        3.23     19.62 o
   6  13  10       66.71       65.25     20.63 o
   7  13  10       46.91       14.89     48.69 o
   8  13  10       75.86       27.07     73.82 o
   9  13  10       24.94       25.74     69.79 o
  -9  14  10      147.04       50.20     76.23 o
  -8  14  10      206.81      222.46     93.95 o
  -7  14  10      541.60      570.96    173.49 o
  -6  14  10       19.37      -13.89     31.53 o
  -5  14  10       55.85        1.70     38.85 o
  -4  14  10      393.33      408.51     46.38 o
  -3  14  10      267.44      128.40     47.95 o
  -2  14  10      137.70      136.83     42.62 o
  -1  14  10       56.16       28.92     21.67 o
   0  14  10        7.23       -5.54     21.24 o
   1  14  10      179.18      182.89     30.00 o
   2  14  10     1745.66     1733.46     68.32 o
   3  14  10     1663.18     1640.30     68.23 o
   4  14  10     2355.44     2459.03    228.07 o
   5  14  10      401.80      318.93     32.11 o
   6  14  10      106.52       59.85     41.57 o
   7  14  10       44.05       98.18     45.50 o
   8  14  10        1.48        4.92     39.61 o
   9  14  10        3.36      -28.08    129.38 o
  -9  15  10      389.46      336.87    127.17 o
  -8  15  10      422.98      585.64    203.01 o
  -7  15  10       11.96        5.11     77.51 o
  -6  15  10       35.52       31.17     34.45 o
  -5  15  10      139.33      121.48     46.88 o
  -4  15  10       21.28       24.58     35.16 o
  -3  15  10      123.69      127.76     48.36 o
  -2  15  10      414.20      507.11     31.02 o
  -1  15  10      146.26      178.67     26.86 o
   0  15  10     2012.02     2137.58     74.64 o
   1  15  10     2359.26     2309.02     77.64 o
   2  15  10      540.10      547.26     80.27 o
   3  15  10        8.54       15.95     27.82 o
   4  15  10       88.56       97.82     35.70 o
   5  15  10      537.78      492.97     76.95 o
   6  15  10     1197.47     1208.07    221.50 o
   7  15  10      720.03      720.48    295.31 o
   8  15  10      157.42       -7.38     54.83 o
  -8  16  10      116.41      147.64    103.35 o
  -7  16  10      866.86     1208.54    162.42 o
  -6  16  10      971.02     1135.22    101.62 o
  -5  16  10      435.47      384.25     52.82 o
  -4  16  10     1784.21     1936.64     90.96 o
  -3  16  10      159.24      190.70     41.53 o
  -2  16  10      487.36      536.46     33.99 o
  -1  16  10       30.41       15.71     24.39 o
   0  16  10      299.05      271.08     34.33 o
   1  16  10      414.23      381.00     40.67 o
   2  16  10     2474.14     2538.57    190.18 o
   3  16  10     1353.71     1334.39    200.62 o
   4  16  10     1034.91     1160.21     90.74 o
   5  16  10     1093.43     1099.79    262.10 o
   6  16  10      122.95       94.49     62.75 o
   7  16  10       77.30       34.80    151.33 o
   8  16  10        2.06       67.17    125.56 o
  -8  17  10      494.53      435.56    177.18 o
  -7  17  10      208.17      173.71    136.57 o
  -6  17  10      165.52      312.62    107.83 o
  -5  17  10      120.08       42.74     44.29 o
  -4  17  10      341.67      294.11     57.91 o
  -3  17  10      501.65      528.40     96.44 o
  -2  17  10     2002.39     2298.40     73.69 o
  -1  17  10     1229.44     1273.12     59.13 o
   0  17  10     1039.39     1126.01     61.00 o
   1  17  10      380.04      373.81     42.19 o
   2  17  10       81.75       34.40     31.94 o
   3  17  10      177.91      134.15     36.52 o
   4  17  10      276.61      224.63     44.29 o
   5  17  10      137.84      111.69     55.89 o
   6  17  10      363.39      214.16    195.63 o
   7  17  10      346.91      380.42    247.30 o
  -7  18  10      136.12      157.71    114.48 o
  -6  18  10      590.20      575.42    117.37 o
  -5  18  10      600.26      591.00     88.59 o
  -4  18  10      954.21     1024.80    129.20 o
  -3  18  10      285.73      243.95     52.11 o
  -2  18  10      283.35      295.79     33.63 o
  -1  18  10        0.92      -24.84     24.84 o
   0  18  10      516.67      581.62    114.47 o
   1  18  10      197.02       88.04     37.88 o
   2  18  10      775.73      799.90    107.28 o
   3  18  10      317.14      256.52     45.50 o
   4  18  10       76.16      -13.03     34.07 o
   5  18  10      242.91      140.26    236.23 o
   6  18  10       91.82      138.04     76.23 o
  -6  19  10        0.37       13.77     99.65 o
  -5  19  10       15.55       71.76    111.41 o
  -4  19  10      145.40      108.46     73.82 o
  -3  19  10       54.06       95.64     73.82 o
  -2  19  10      273.65      224.84     46.58 o
  -1  19  10      475.64      467.18     57.08 o
   0  19  10      477.66      516.21    147.77 o
   1  19  10      303.12      314.06     59.96 o
   2  19  10        2.52      -37.32     37.32 o
   3  19  10       36.28       27.07     39.62 o
   4  19  10       25.69        9.84     81.20 o
   5  19  10       52.72       27.07     72.63 o
  -5  20  10       15.45        7.38    169.78 o
  -4  20  10        0.41       43.41     70.13 o
  -3  20  10      141.37      258.37     95.62 o
  -2  20  10      135.14      106.24     62.75 o
  -1  20  10       29.63       43.97     92.27 o
   0  20  10        0.58       19.28     42.19 o
   1  20  10       23.16        5.23     46.49 o
   2  20  10        6.52      -40.80     40.80 o
   3  20  10       88.52       82.68     57.91 o
   4  20  10       11.98       -9.84     80.46 o
  -3  21  10       13.33      100.43    109.97 o
  -2  21  10       39.36      -11.92     65.48 o
  -1  21  10        3.95        3.16     72.52 o
   0  21  10        0.08       88.58    118.11 o
   1  21  10       50.70       25.53     50.28 o
   2  21  10        7.62      -17.53     65.78 o
 -12   1  11       64.41       20.10     35.77 o
 -11   1  11       69.77       94.20     27.34 o
 -10   1  11      257.52      256.23     26.64 o
  -9   1  11      292.43      251.84     22.40 o
  -8   1  11      109.42       57.77     21.31 o
  -7   1  11       52.44       78.78     18.56 o
  -6   1  11      114.49       82.02     16.30 o
  -5   1  11       93.15      109.12     15.48 o
  -4   1  11     1145.53     1008.12     38.42 o
  -3   1  11     1524.12     1412.13     46.46 o
  -2   1  11     3064.42     2692.26     75.50 o
  -1   1  11     4632.68     4562.92    107.47 o
   0   1  11      381.22      412.30     33.02 o
   1   1  11      670.56      745.06     47.08 o
   2   1  11     7461.94     8343.73    214.67 o
   3   1  11      748.65      893.06    104.34 o
   4   1  11       45.91       12.16     21.67 o
   5   1  11     3249.88     3187.69     71.83 o
   6   1  11       16.57       19.14     19.02 o
   7   1  11       16.02       -5.46     19.20 o
   8   1  11      589.43      512.79     64.91 o
   9   1  11      851.84      777.00     52.46 o
  10   1  11      193.13      171.25     60.09 o
  11   1  11       13.37       23.04     44.42 o
  12   1  11        2.29      -32.37     93.90 o
 -12   2  11       27.93       52.66     37.14 o
 -11   2  11      112.62       89.38     34.10 o
 -10   2  11       49.39       44.29     23.86 o
  -9   2  11       92.72       88.96     19.02 o
  -8   2  11     1394.32     1427.92     44.99 o
  -7   2  11     1752.55     1707.20     87.40 o
  -6   2  11     4654.64     4438.59    172.79 o
  -5   2  11     5459.97     5592.18     83.29 o
  -4   2  11     2098.57     1808.42     39.36 o
  -3   2  11       71.92       63.27     18.27 o
  -2   2  11     1937.48     1906.93     93.82 o
  -1   2  11      107.20      127.66     19.02 o
   0   2  11     8321.77     7957.35    237.29 o
   1   2  11    11750.48    13460.52    489.85 o
   2   2  11     1855.88     1958.14    188.35 o
   3   2  11     2134.04     2030.27     67.37 o
   4   2  11       76.63       94.12     22.91 o
   5   2  11     2087.38     2128.21     63.34 o
   6   2  11      528.66      476.49     68.29 o
   7   2  11      390.54      333.02     32.20 o
   8   2  11       18.04       16.24     23.47 o
   9   2  11     1041.15     1024.78     59.68 o
  10   2  11      393.23      292.98     46.58 o
  11   2  11      573.65      584.81     81.48 o
  12   2  11      645.73      471.01    130.19 o
 -12   3  11      487.52      465.11     69.70 o
 -11   3  11      784.95      851.78     53.71 o
 -10   3  11     2003.16     2154.34     77.48 o
  -9   3  11      558.98      601.38     30.29 o
  -8   3  11      324.59      382.71     23.77 o
  -7   3  11       25.67        9.91     17.05 o
  -6   3  11      345.95      359.10     21.30 o
  -5   3  11       15.05       15.48     14.05 o
  -4   3  11     2755.76     2490.22     48.51 o
  -3   3  11     2908.53     2817.47     81.36 o
  -2   3  11     5426.24     5229.20    109.93 o
  -1   3  11     5285.09     5388.46    286.33 o
   0   3  11      236.55      313.28     46.22 o
   1   3  11     4583.25     4961.40    181.44 o
   2   3  11      971.73      949.93     49.03 o
   3   3  11     2596.72     2720.25     75.70 o
   4   3  11     2883.46     3244.62    132.70 o
   5   3  11    14804.21    15279.71    584.90 o
   6   3  11     3093.62     3365.52    145.00 o
   7   3  11     5902.47     6360.82    176.02 o
   8   3  11     3283.07     3179.45    104.44 o
   9   3  11      749.17      789.44     51.54 o
  10   3  11      499.90      457.11     54.01 o
  11   3  11      107.61       22.12     69.59 o
  12   3  11       12.52      140.25    199.31 o
 -12   4  11       46.46      -36.91     83.03 o
 -11   4  11      127.95       91.07     34.37 o
 -10   4  11      109.91      103.66     27.61 o
  -9   4  11     1996.82     2104.98     80.39 o
  -8   4  11     4896.59     5479.62    101.64 o
  -7   4  11     3085.12     3347.44    111.56 o
  -6   4  11     5290.54     5461.12     93.13 o
  -5   4  11     3544.91     3588.85     91.19 o
  -4   4  11      933.79      811.76     47.96 o
  -3   4  11     1318.98     1239.37     38.37 o
  -2   4  11       60.75       11.92     33.03 o
  -1   4  11        6.64        0.54     21.01 o
   0   4  11     2470.01     2536.01    121.56 o
   1   4  11    15491.64    17161.92    598.08 o
   2   4  11     7512.39     7791.13    237.89 o
   3   4  11    25107.97    27697.58    722.48 o
   4   4  11     3933.79     4343.68    150.38 o
   5   4  11     2054.37     2062.74     99.77 o
   6   4  11      201.29      200.70     25.44 o
   7   4  11      946.23      863.34     52.67 o
   8   4  11      644.19      716.32     72.46 o
   9   4  11     2004.80     2170.55    106.58 o
  10   4  11      402.46      384.50     83.11 o
  11   4  11      675.22      512.45     88.15 o
  12   4  11      387.69      497.07    169.79 o
 -12   5  11      759.44      772.15    276.85 o
 -11   5  11     1104.92     1153.58     65.37 o
 -10   5  11     1878.69     2073.61     82.07 o
  -9   5  11      803.62      815.95     62.83 o
  -8   5  11      679.47      771.31     32.95 o
  -7   5  11       73.03       51.54     15.98 o
  -6   5  11      138.23      178.45     22.38 o
  -5   5  11      346.55      386.24     27.78 o
  -4   5  11     2558.65     2506.61     78.90 o
  -3   5  11      481.88      464.68     19.83 o
  -2   5  11     7893.56     7944.35    187.42 o
  -1   5  11     3185.01     3169.74    121.89 o
   0   5  11     2588.21     2671.66    120.77 o
   1   5  11      373.87      395.64     35.44 o
   2   5  11       44.00       85.39     20.24 o
   3   5  11     3704.70     4215.22     98.49 o
   4   5  11    11740.56    12430.42    409.27 o
   5   5  11     6799.48     7106.66    258.87 o
   6   5  11     9654.67    10569.33    284.74 o
   7   5  11     4959.89     5082.33    164.25 o
   8   5  11     1730.86     1786.24     99.33 o
   9   5  11      124.56       97.17     82.06 o
  10   5  11      256.07      239.45     47.96 o
  11   5  11       19.08      -54.93     84.89 o
 -12   6  11        0.43       22.53    206.69 o
 -11   6  11       26.08       31.39     57.86 o
 -10   6  11      133.98      167.41     33.03 o
  -9   6  11     1121.86     1140.81     49.02 o
  -8   6  11     2034.19     2287.58    138.56 o
  -7   6  11     1925.35     1943.82    134.30 o
  -6   6  11     2244.48     2253.78     83.15 o
  -5   6  11     4571.90     4660.22    100.58 o
  -4   6  11     1629.79     1526.02     60.00 o
  -3   6  11       66.08       87.44     18.44 o
  -2   6  11       41.18       35.19     24.51 o
  -1   6  11      218.86      192.77     20.19 o
   0   6  11     2675.37     2523.92     91.16 o
   1   6  11     6024.66     6248.27    332.89 o
   2   6  11     6629.87     7246.07    380.26 o
   3   6  11     2755.35     3067.82    130.07 o
   4   6  11     3083.78     3520.30    150.34 o
   5   6  11       17.28        0.62     21.68 o
   6   6  11        5.92      -23.05     40.49 o
   7   6  11        1.23       29.78     28.46 o
   8   6  11      488.90      570.59     51.13 o
   9   6  11      861.48      789.26     58.15 o
  10   6  11      350.25      385.89     58.69 o
  11   6  11      130.36      177.92    114.42 o
 -11   7  11      197.60       97.92     69.14 o
 -10   7  11       41.70       11.43     33.70 o
  -9   7  11      488.68      439.68     47.76 o
  -8   7  11      267.21      212.52     38.03 o
  -7   7  11      259.18      283.00     28.93 o
  -6   7  11      947.81      966.20     40.55 o
  -5   7  11      290.83      291.82     29.84 o
  -4   7  11      748.31      827.52     33.21 o
  -3   7  11     1868.02     1786.80     45.58 o
  -2   7  11     2977.73     2698.76     50.53 o
  -1   7  11      196.59      219.12     26.64 o
   0   7  11       99.44      140.04     19.56 o
   1   7  11     1718.63     1856.98    140.22 o
   2   7  11     2646.08     2871.61    212.86 o
   3   7  11     2425.85     2634.28    120.74 o
   4   7  11      970.54     1030.97     62.01 o
   5   7  11       41.11       32.21     27.67 o
   6   7  11     1583.04     1827.03    139.98 o
   7   7  11      559.74      538.42     53.87 o
   8   7  11     1178.16     1205.00     82.15 o
   9   7  11      656.54      726.10     66.98 o
  10   7  11        3.75       65.64     42.05 o
  11   7  11      167.04      211.65     89.06 o
 -11   8  11        1.32      -62.69     62.69 o
 -10   8  11      117.94      126.93     52.54 o
  -9   8  11        1.83       20.19     36.95 o
  -8   8  11       16.67       29.04     41.55 o
  -7   8  11      653.96      615.43     70.33 o
  -6   8  11      350.21      300.87     34.10 o
  -5   8  11      370.90      386.29     31.68 o
  -4   8  11      341.40      316.78     25.17 o
  -3   8  11       66.17       62.36     19.18 o
  -2   8  11      400.21      382.22     21.04 o
  -1   8  11      609.42      576.03     27.05 o
   0   8  11      635.71      640.00     33.57 o
   1   8  11        7.70        0.00     18.17 o
   2   8  11      445.96      437.83     32.53 o
   3   8  11     2470.94     2536.81    169.82 o
   4   8  11        4.24      -21.31     21.31 o
   5   8  11       48.14       88.33     34.86 o
   6   8  11       43.40       33.77     27.10 o
   7   8  11       77.42       56.28     35.07 o
   8   8  11      179.54      188.34     61.75 o
   9   8  11      190.24      245.55     50.00 o
  10   8  11       13.99       13.60     63.45 o
  11   8  11        0.66     -131.19    131.19 o
 -11   9  11        8.72       14.04     74.30 o
 -10   9  11       91.93      149.41     45.99 o
  -9   9  11       48.18       -5.37     29.64 o
  -8   9  11      186.69      148.01     41.55 o
  -7   9  11       49.74       34.99     25.62 o
  -6   9  11       78.66       44.29     30.28 o
  -5   9  11       87.94       64.09     22.00 o
  -4   9  11     2587.40     2708.33     77.44 o
  -3   9  11        2.21       -3.12     25.57 o
  -2   9  11     2651.39     2639.49     81.37 o
  -1   9  11     1960.36     1929.64     75.68 o
   0   9  11      289.12      266.86     22.49 o
   1   9  11      184.02      224.46     37.57 o
   2   9  11       35.31       27.53     20.45 o
   3   9  11      373.69      363.28     37.89 o
   4   9  11      233.79      267.67     34.76 o
   5   9  11       21.62        4.22     21.48 o
   6   9  11      131.83      134.33     86.66 o
   7   9  11      216.94      234.56     46.49 o
   8   9  11       38.17       34.84     39.69 o
   9   9  11        1.59      -29.53     40.02 o
  10   9  11       60.93      125.49     93.96 o
  11   9  11       47.75       36.26    147.05 o
 -11  10  11       18.20      114.80     70.94 o
 -10  10  11       15.99       81.66     64.31 o
  -9  10  11        0.83       10.82     61.80 o
  -8  10  11      209.61      154.02     56.18 o
  -7  10  11      419.69      377.69     51.49 o
  -6  10  11     1070.66     1064.66     58.49 o
  -5  10  11     1772.20     1893.13     70.06 o
  -4  10  11     1383.36     1603.27     61.82 o
  -3  10  11      109.83       95.64     13.76 o
  -2  10  11     1840.06     1839.52     50.10 o
  -1  10  11     3500.28     3512.80     97.04 o
   0  10  11     5457.88     5486.20    370.63 o
   1  10  11      677.52      647.46     69.08 o
   2  10  11        4.62       12.84     21.48 o
   3  10  11     1695.32     1713.70    165.24 o
   4  10  11      741.14      746.81     65.86 o
   5  10  11      160.29      139.05     27.66 o
   6  10  11       41.63       22.15     26.10 o
   7  10  11        2.59       14.76     31.94 o
   8  10  11        9.07       46.55     37.88 o
   9  10  11      559.73      537.25     65.33 o
  10  10  11      253.48      416.35    135.13 o
 -10  11  11      450.73      376.04     95.53 o
  -9  11  11      138.22      150.73     44.57 o
  -8  11  11       85.89      127.73     86.30 o
  -7  11  11       32.40       53.14     29.83 o
  -6  11  11       32.97       14.76     28.22 o
  -5  11  11      762.02      817.03     45.67 o
  -4  11  11     3025.29     3026.89     89.56 o
  -3  11  11     4413.96     4464.58    110.91 o
  -2  11  11     3950.27     3916.10     99.17 o
  -1  11  11     1910.42     1843.73     77.09 o
   0  11  11      772.45      734.44     40.94 o
   1  11  11       16.91       24.14     20.45 o
   2  11  11      373.91      403.42     32.48 o
   3  11  11      343.11      379.68     35.55 o
   4  11  11      183.77      129.29     49.57 o
   5  11  11      743.22      775.04     60.87 o
   6  11  11      898.48      971.94     99.81 o
   7  11  11     1516.17     1701.13     88.88 o
   8  11  11      716.16      542.75    112.27 o
   9  11  11      249.90      137.73     52.72 o
  10  11  11       75.90      153.41    173.47 o
 -10  12  11      218.51      271.00     97.25 o
  -9  12  11      268.32      195.86     74.32 o
  -8  12  11      930.10     1085.90    180.88 o
  -7  12  11     1728.50     1857.14     83.11 o
  -6  12  11     1231.37     1264.09     64.42 o
  -5  12  11      880.64      862.73     50.23 o
  -4  12  11      605.33      561.57     44.76 o
  -3  12  11      156.45      135.62     46.61 o
  -2  12  11       12.65      -12.81     15.61 o
  -1  12  11      678.21      712.20     35.25 o
   0  12  11     2898.11     2951.35     88.04 o
   1  12  11     1633.64     1671.68     68.96 o
   2  12  11     2575.57     2807.82    161.61 o
   3  12  11     2294.08     2410.44    187.32 o
   4  12  11     2047.60     2184.63    226.57 o
   5  12  11      969.35      930.23     62.66 o
   6  12  11       19.39      -16.80     23.52 o
   7  12  11      101.83       81.46     36.04 o
   8  12  11      682.99      581.84    121.81 o
   9  12  11      259.30      -32.69    239.92 o
  10  12  11      605.73      356.86    210.40 o
 -10  13  11      348.20       87.18    140.26 o
  -9  13  11      690.96      393.59    335.29 o
  -8  13  11       18.90       54.84     91.23 o
  -7  13  11      110.38      111.78     41.12 o
  -6  13  11      172.96      210.35     47.00 o
  -5  13  11     1324.47     1383.94     71.40 o
  -4  13  11      347.89      286.64     40.55 o
  -3  13  11     2493.88     2473.47     90.61 o
  -2  13  11      814.95      815.77     36.27 o
  -1  13  11      556.71      612.13     36.08 o
   0  13  11     1210.72     1222.11     53.17 o
   1  13  11       64.91        2.59     20.45 o
   2  13  11       41.53       54.59     26.08 o
   3  13  11      111.94       81.05     55.64 o
   4  13  11      950.56     1047.19     93.68 o
   5  13  11     2967.03     3187.01    335.10 o
   6  13  11     2845.57     3235.74    354.90 o
   7  13  11     1034.78      975.87    189.99 o
   8  13  11      621.33      474.64     59.43 o
   9  13  11      283.11      168.97     87.19 o
  -9  14  11      293.71      290.73    129.19 o
  -8  14  11      556.76      644.32    127.71 o
  -7  14  11     1499.03     1518.69    243.66 o
  -6  14  11      367.29      273.68     66.44 o
  -5  14  11      693.21      727.83    101.23 o
  -4  14  11      149.22      125.75     90.64 o
  -3  14  11      132.04      126.51     33.83 o
  -2  14  11      185.86      170.95     30.90 o
  -1  14  11        6.83        2.90     19.01 o
   0  14  11      688.72      671.48     43.14 o
   1  14  11     2382.48     2509.24    204.07 o
   2  14  11     3054.64     3224.88    162.57 o
   3  14  11      666.18      620.75     80.19 o
   4  14  11     1213.03     1300.25    111.20 o
   5  14  11       13.76        4.56     34.13 o
   6  14  11        6.83        3.22     87.98 o
   7  14  11       65.66       60.11     99.66 o
   8  14  11      213.91      231.08     61.87 o
   9  14  11      110.97      227.26    145.04 o
  -9  15  11      198.58      283.34    118.64 o
  -8  15  11      102.45      143.29     99.30 o
  -7  15  11      176.49      204.70     96.46 o
  -6  15  11       49.27      -17.07     33.60 o
  -5  15  11      216.33      156.06     45.08 o
  -4  15  11       17.03        4.26     30.38 o
  -3  15  11      357.06      414.55     52.21 o
  -2  15  11      436.81      412.41     35.16 o
  -1  15  11      191.71      234.10     37.74 o
   0  15  11       49.37       46.14     31.98 o
   1  15  11        5.62      -20.67     36.19 o
   2  15  11       73.75       77.01     29.56 o
   3  15  11      900.90      944.26    108.07 o
   4  15  11      670.02      673.70    111.81 o
   5  15  11      220.11      202.05     68.95 o
   6  15  11      789.07      888.42    129.20 o
   7  15  11      369.85      274.40    107.04 o
   8  15  11      214.47       75.89    129.25 o
  -8  16  11        4.81       91.27     86.01 o
  -7  16  11       47.81      106.41    106.91 o
  -6  16  11       60.73       15.43     51.67 o
  -5  16  11      382.75      494.40     62.75 o
  -4  16  11      264.72      214.70     73.22 o
  -3  16  11       16.66      -32.85     56.47 o
  -2  16  11       41.59       10.81     24.51 o
  -1  16  11       62.13       51.44     31.93 o
   0  16  11      186.73      171.50     30.38 o
   1  16  11      186.07      204.76     37.82 o
   2  16  11       57.56       23.79     27.66 o
   3  16  11        0.34      -32.19     32.19 o
   4  16  11       16.79       12.30     36.91 o
   5  16  11       39.69       42.59     26.98 o
   6  16  11        4.20        2.57     47.34 o
   7  16  11        6.29      -56.44     56.44 o
   8  16  11        5.91       66.93    210.38 o
  -7  17  11       83.37       28.69    114.48 o
  -6  17  11      281.16      466.58    111.67 o
  -5  17  11       27.98       57.69     84.89 o
  -4  17  11       56.19       84.72     50.29 o
  -3  17  11       47.51       44.73     38.88 o
  -2  17  11        9.12       -4.54     20.44 o
  -1  17  11      102.29      106.70     27.67 o
   0  17  11      262.42      276.09     58.12 o
   1  17  11      219.74      158.43     54.74 o
   2  17  11       56.84       67.53     32.75 o
   3  17  11      103.83       53.34     34.97 o
   4  17  11        3.74      -31.30     31.30 o
   5  17  11        0.22       66.44     52.82 o
   6  17  11        5.46        3.41     59.05 o
   7  17  11       20.70       86.74     75.96 o
  -6  18  11       14.62      -16.40     87.19 o
  -5  18  11       40.04       43.76     68.17 o
  -4  18  11       14.34      -26.42     44.63 o
  -3  18  11        0.78       51.67     49.14 o
  -2  18  11       13.74       18.83     24.62 o
  -1  18  11      219.51      233.65     37.29 o
   0  18  11      124.35       33.06     31.07 o
   1  18  11      422.89      496.21     79.67 o
   2  18  11      465.48      357.49    178.22 o
   3  18  11       87.59       -0.92     37.98 o
   4  18  11      129.58       51.06     51.67 o
   5  18  11        0.52      -23.34     66.65 o
   6  18  11        0.04       -6.51     62.51 o
  -5  19  11      259.76      245.02    108.14 o
  -4  19  11      201.17      186.03     84.89 o
  -3  19  11     1082.26     1121.17     99.67 o
  -2  19  11      908.78      711.87    155.04 o
  -1  19  11      712.00      682.58     80.99 o
   0  19  11      225.76      138.64     43.91 o
   1  19  11       13.39       28.22     36.62 o
   2  19  11       42.74       88.13     83.62 o
   3  19  11       91.44       12.20     47.34 o
   4  19  11      117.67       32.15     71.15 o
   5  19  11        4.20      128.26     67.20 o
  -4  20  11      166.07       84.68     84.89 o
  -3  20  11        2.70      -61.79    114.42 o
  -2  20  11       41.53      -44.89    114.42 o
  -1  20  11      359.20      410.30     95.52 o
   0  20  11      336.75      345.27    111.76 o
   1  20  11      463.15      293.86     64.04 o
   2  20  11      647.60      559.40     78.70 o
   3  20  11      185.93      119.25     81.20 o
   4  20  11      329.05      482.40    125.90 o
  -2  21  11      230.48      295.60    188.24 o
  -1  21  11      250.82     -118.11    118.11 o
   0  21  11      308.60      418.87    139.78 o
   1  21  11       14.80      -26.57     82.62 o
 -12   0  12       32.21       52.85    114.42 o
 -11   0  12      301.87      352.13     58.72 o
 -10   0  12      242.68      207.45     33.63 o
  -9   0  12      859.40     1033.17     67.27 o
  -8   0  12      354.60      303.55     54.62 o
  -7   0  12     1262.97     1330.54     77.53 o
  -6   0  12     2631.51     2616.37     74.52 o
  -5   0  12      170.48      149.12     20.88 o
  -4   0  12      324.60      326.27     40.60 o
  -3   0  12     6941.72     6753.73    221.89 o
  -2   0  12     7378.10     7305.23    325.53 o
  -1   0  12    23098.28    23800.20   1137.59 o
   0   0  12    28566.32    29690.34   2912.33 o
   1   0  12     6074.18     6382.24    355.00 o
   2   0  12    18706.67    21481.22    838.76 o
   3   0  12      913.56     1004.18     73.84 o
   4   0  12      338.87      414.74     38.89 o
   5   0  12     7970.72     8426.39    366.09 o
   6   0  12     1342.48     1493.34    129.22 o
   7   0  12      800.07      836.96     67.27 o
   8   0  12     1432.02     1488.01     99.33 o
   9   0  12     1903.49     1984.09    113.28 o
  10   0  12      512.69      551.63    129.19 o
  11   0  12      734.73      867.54    214.10 o
  12   0  12       28.73       22.15    118.11 o
 -12   1  12      147.32       99.07     47.71 o
 -11   1  12      731.00      874.35     59.53 o
 -10   1  12      508.08      478.71     31.19 o
  -9   1  12      415.23      431.62     30.16 o
  -8   1  12       51.79       43.96     20.05 o
  -7   1  12     1493.08     1557.71     46.79 o
  -6   1  12      926.98      917.37     31.22 o
  -5   1  12     6162.18     5970.97    152.59 o
  -4   1  12     6846.98     6682.21    196.40 o
  -3   1  12     6321.01     6076.94    181.46 o
  -2   1  12    13833.73    14038.18    378.75 o
  -1   1  12     2538.22     2738.47    119.43 o
   0   1  12      251.43      319.36     28.83 o
   1   1  12     2305.74     2427.91     87.51 o
   2   1  12     3227.49     3517.82    162.55 o
   3   1  12     1707.03     1885.74     67.95 o
   4   1  12     9821.40    10122.34    362.11 o
   5   1  12     1062.99     1125.94     70.34 o
   6   1  12      244.83      275.91     29.18 o
   7   1  12     1651.13     1670.43     70.05 o
   8   1  12      423.27      347.27     38.78 o
   9   1  12      153.11      183.74     53.75 o
  10   1  12      214.06      193.39     43.16 o
  11   1  12      481.93      407.17     64.48 o
  12   1  12      478.00      232.54    135.72 o
 -12   2  12        0.19       21.79     47.86 o
 -11   2  12       57.88       77.51     30.45 o
 -10   2  12      228.69      250.75     24.83 o
  -9   2  12      999.45     1097.38     46.51 o
  -8   2  12      453.19      493.32     29.18 o
  -7   2  12      923.43      910.79     37.01 o
  -6   2  12      341.74      339.88     22.92 o
  -5   2  12       20.11       28.39     13.51 o
  -4   2  12       33.41       32.98     14.05 o
  -3   2  12     5482.31     5166.46    136.59 o
  -2   2  12     6268.39     6161.14    109.42 o
  -1   2  12     8153.37     7972.48    225.38 o
   0   2  12     8454.47     8524.12    325.82 o
   1   2  12     5855.78     6538.35    491.77 o
   2   2  12    10419.94    11318.93    470.17 o
   3   2  12     3442.53     3765.43    133.95 o
   4   2  12      751.84      778.39     41.72 o
   5   2  12      737.85      772.66     47.95 o
   6   2  12       14.80       10.22     28.91 o
   7   2  12     1442.69     1440.03     64.33 o
   8   2  12      651.80      704.13     47.56 o
   9   2  12      817.84      899.50     59.91 o
  10   2  12      371.47      312.97     61.95 o
  11   2  12       85.69       50.13     61.26 o
  12   2  12        7.04     -118.70    118.70 o
 -12   3  12       76.08       53.09     49.54 o
 -11   3  12      262.09      280.04     42.98 o
 -10   3  12      184.06      212.77     33.46 o
  -9   3  12       28.44       -7.38     14.92 o
  -8   3  12        1.58       -8.88     14.66 o
  -7   3  12       49.68       35.63     16.81 o
  -6   3  12     1123.67     1217.22     35.96 o
  -5   3  12     1126.16     1038.46     58.62 o
  -4   3  12     2463.88     2534.02     58.04 o
  -3   3  12      574.35      542.82     25.63 o
  -2   3  12        4.75      -13.90     16.97 o
  -1   3  12      169.04      161.57     24.51 o
   0   3  12      188.77      202.87     26.47 o
   1   3  12     1617.48     1867.02     60.67 o
   2   3  12       33.16       29.53     23.31 o
   3   3  12      214.63      247.86     53.44 o
   4   3  12      771.00      857.26     43.92 o
   5   3  12     1932.33     1844.82     83.79 o
   6   3  12     4027.56     4260.11    214.11 o
   7   3  12      156.46      116.03     45.82 o
   8   3  12      240.71      166.76     33.56 o
   9   3  12       69.79       89.67     33.87 o
  10   3  12      219.90      239.77     43.64 o
  11   3  12      110.34       24.67     57.33 o
 -12   4  12       23.44       31.08     77.93 o
 -11   4  12       15.63      -43.66     46.88 o
 -10   4  12        0.54      -31.32     31.32 o
  -9   4  12       58.49       62.22     20.18 o
  -8   4  12        0.89       -5.27     17.05 o
  -7   4  12       67.76       63.54     18.11 o
  -6   4  12        2.79       -6.84     18.27 o
  -5   4  12      855.93      769.68     53.28 o
  -4   4  12      966.84      974.73     33.01 o
  -3   4  12     1140.29     1140.10     64.80 o
  -2   4  12       87.06      134.77     18.17 o
  -1   4  12       16.06      -12.59     16.97 o
   0   4  12       14.68       11.52     18.11 o
   1   4  12     1227.31     1209.00     99.69 o
   2   4  12        0.96       -3.28     16.30 o
   3   4  12     1399.86     1408.24     78.87 o
   4   4  12      427.39      393.04     28.84 o
   5   4  12       40.35       26.40     23.78 o
   6   4  12     1153.28     1147.57     58.78 o
   7   4  12      376.50      341.86     35.85 o
   8   4  12      149.06      137.93     32.61 o
   9   4  12       13.95      -18.03     30.26 o
  10   4  12       45.70       62.53     38.36 o
  11   4  12      159.37      113.12     84.38 o
 -12   5  12       19.35       59.67     93.52 o
 -11   5  12      256.27      250.30     48.82 o
 -10   5  12        0.38       18.59     24.55 o
  -9   5  12      134.26      122.09     26.64 o
  -8   5  12       12.54      -30.67     31.96 o
  -7   5  12     1198.54     1154.47     49.02 o
  -6   5  12      963.73      881.36     40.45 o
  -5   5  12     1487.99     1482.73     45.79 o
  -4   5  12      112.62       88.96     18.30 o
  -3   5  12      340.18      334.02     34.10 o
  -2   5  12     1492.34     1533.97     69.28 o
  -1   5  12        0.35       -3.04     16.97 o
   0   5  12      235.95      239.51     23.88 o
   1   5  12      589.55      691.92     57.92 o
   2   5  12      691.44      678.58     43.69 o
   3   5  12       10.03       18.14     19.55 o
   4   5  12     4181.20     4526.65    239.12 o
   5   5  12        8.26      -13.77     19.02 o
   6   5  12      762.66      802.72     49.02 o
   7   5  12      564.57      600.59     50.52 o
   8   5  12       64.76       50.58     27.50 o
   9   5  12      240.73      204.63     39.66 o
  10   5  12       28.77       41.91     37.72 o
  11   5  12       10.48      226.50    195.62 o
 -11   6  12       58.08       78.12     47.47 o
 -10   6  12      171.67       89.96     38.17 o
  -9   6  12     1539.54     1781.05    150.27 o
  -8   6  12      250.85      243.27     54.34 o
  -7   6  12     2294.79     2522.95     99.40 o
  -6   6  12      749.08      773.07     39.18 o
  -5   6  12      843.47      852.59     47.96 o
  -4   6  12      114.57      126.22     21.52 o
  -3   6  12     1822.85     1801.49     63.96 o
  -2   6  12      554.85      595.50     31.02 o
  -1   6  12     1281.74     1248.02     47.01 o
   0   6  12     3338.53     3324.34    137.69 o
   1   6  12     1267.87     1333.99     47.49 o
   2   6  12     3985.71     4281.54    316.27 o
   3   6  12     2945.60     3231.07    208.26 o
   4   6  12     1626.52     1748.56     63.33 o
   5   6  12        2.62      -14.43     20.05 o
   6   6  12      431.37      441.28     31.68 o
   7   6  12      986.81      964.28     50.88 o
   8   6  12     1105.58     1270.45    103.37 o
   9   6  12     1020.42     1046.74     68.67 o
  10   6  12       52.96      -29.53     90.48 o
  11   6  12      242.30      144.89     71.78 o
 -11   7  12      497.63      474.58    111.42 o
 -10   7  12      174.26      158.90     44.14 o
  -9   7  12      292.78      159.21     41.92 o
  -8   7  12        5.65       68.70     40.49 o
  -7   7  12     1130.20     1153.67     93.78 o
  -6   7  12     1731.37     1863.29     62.70 o
  -5   7  12     4996.41     5242.50    174.93 o
  -4   7  12     3758.77     3945.80     94.91 o
  -3   7  12     2840.18     2879.79     64.78 o
  -2   7  12     7272.35     7454.10    132.36 o
  -1   7  12      844.68      854.67     61.34 o
   0   7  12       14.33       16.47     19.55 o
   1   7  12        7.03      -18.89     18.89 o
   2   7  12     2311.62     2474.32    217.62 o
   3   7  12     2035.76     2020.96     89.90 o
   4   7  12     4283.58     4854.00    228.27 o
   5   7  12     2548.64     2709.37    219.64 o
   6   7  12     2055.73     2325.35    141.20 o
   7   7  12     1114.65     1186.10     87.63 o
   8   7  12       17.79        8.67     55.37 o
   9   7  12       89.89       -0.90     40.10 o
  10   7  12      108.75      142.29     93.48 o
  11   7  12       91.97       -3.09     97.61 o
 -11   8  12      191.97      163.82     70.71 o
 -10   8  12      224.76      207.64     49.42 o
  -9   8  12      438.49      413.05     52.15 o
  -8   8  12      372.22      385.54     47.79 o
  -7   8  12     1534.12     1600.46     68.32 o
  -6   8  12     1059.42     1175.36     56.31 o
  -5   8  12      658.07      694.84     41.81 o
  -4   8  12      316.49      335.24     22.84 o
  -3   8  12     2521.71     2505.35     56.41 o
  -2   8  12     4522.08     4448.68    124.80 o
  -1   8  12    12836.18    12975.70    599.62 o
   0   8  12    11655.10    12164.54    740.14 o
   1   8  12     6977.18     7375.28    257.23 o
   2   8  12     3805.66     3982.43    161.95 o
   3   8  12     3266.84     3403.63    315.61 o
   4   8  12      320.72      351.76     39.64 o
   5   8  12        9.61       11.07     46.11 o
   6   8  12       32.88       54.68     25.56 o
   7   8  12      516.73      527.35     45.23 o
   8   8  12     1127.64     1309.63    105.07 o
   9   8  12      940.05      848.71     72.49 o
  10   8  12      436.56      455.28     93.11 o
  11   8  12      331.61      250.99    152.34 o
 -11   9  12      115.20       98.73     93.30 o
 -10   9  12      209.69      289.87    135.25 o
  -9   9  12        3.71       13.47     32.94 o
  -8   9  12       56.38       60.43     32.94 o
  -7   9  12       72.67       56.56     35.88 o
  -6   9  12      393.06      397.24     67.13 o
  -5   9  12     1945.84     1947.02     64.89 o
  -4   9  12     4331.76     4658.88    110.10 o
  -3   9  12     4460.16     4586.54    108.79 o
  -2   9  12     6304.54     6511.29    170.11 o
  -1   9  12     4007.76     4077.15    200.50 o
   0   9  12      231.38      183.50     24.61 o
   1   9  12      402.09      390.91     32.98 o
   2   9  12     1689.19     1695.70    164.27 o
   3   9  12     4172.27     4631.59    381.64 o
   4   9  12     1810.56     1863.63    162.98 o
   5   9  12     1919.87     2268.80    145.80 o
   6   9  12     1025.89     1116.27    131.93 o
   7   9  12      411.11      325.81     36.04 o
   8   9  12      495.86      570.65     59.37 o
   9   9  12       14.50        9.67     49.81 o
  10   9  12       17.75      -31.49     68.03 o
 -10  10  12      213.93      303.36     85.03 o
  -9  10  12       12.44       20.74     33.78 o
  -8  10  12      555.79      568.77     48.00 o
  -7  10  12      513.13      500.20     42.66 o
  -6  10  12       80.58       83.82     31.19 o
  -5  10  12       88.61       26.68     30.08 o
  -4  10  12      209.29      172.97     29.56 o
  -3  10  12       72.64       88.24     18.11 o
  -2  10  12     6245.88     6540.99    215.52 o
  -1  10  12     3481.95     3478.45    196.52 o
   0  10  12     2154.37     2160.58     57.51 o
   1  10  12     5255.34     5631.47    367.57 o
   2  10  12     3946.48     3993.45    349.12 o
   3  10  12     2824.12     3211.94    277.06 o
   4  10  12      715.45      745.71     99.18 o
   5  10  12       91.74       52.60     23.92 o
   6  10  12       16.43       34.65     28.31 o
   7  10  12      694.88      724.14     44.30 o
   8  10  12      389.16      376.20     54.54 o
   9  10  12      247.30      157.33     56.43 o
  10  10  12      723.16      710.20    350.67 o
 -10  11  12      271.06      252.55     98.77 o
  -9  11  12       49.11      103.45     49.43 o
  -8  11  12       45.16       23.81     38.36 o
  -7  11  12      204.13      171.67     39.97 o
  -6  11  12      549.21      582.73     71.39 o
  -5  11  12      219.55      184.80     50.08 o
  -4  11  12      877.88      940.06     55.41 o
  -3  11  12      302.20      279.49     21.61 o
  -2  11  12        2.61       -7.82     14.81 o
  -1  11  12     1430.33     1434.09     45.58 o
   0  11  12       24.30        1.40     20.45 o
   1  11  12      234.53      239.13     25.56 o
   2  11  12     1200.54     1134.38     53.17 o
   3  11  12     1654.48     1856.37    234.28 o
   4  11  12      919.35      885.21     95.89 o
   5  11  12      763.40      809.13     87.71 o
   6  11  12      257.73      206.91     34.91 o
   7  11  12        7.46       11.07     26.19 o
   8  11  12      309.42      251.49     64.26 o
   9  11  12      121.18      146.88     92.27 o
  10  11  12      224.89      140.26    147.64 o
 -10  12  12       67.89      140.26    109.62 o
  -9  12  12        8.80       35.76    143.95 o
  -8  12  12       81.03      122.41     66.95 o
  -7  12  12       34.95       14.18     38.36 o
  -6  12  12        4.46       11.66     28.44 o
  -5  12  12      265.60      242.56     37.29 o
  -4  12  12      940.95      956.57     48.17 o
  -3  12  12        1.11        0.36     38.36 o
  -2  12  12      453.05      460.28     26.64 o
  -1  12  12        0.60       13.22     19.71 o
   0  12  12      125.99      121.11     25.56 o
   1  12  12     1646.13     1827.46    148.85 o
   2  12  12      309.57      224.67     51.21 o
   3  12  12      386.37      460.07     55.12 o
   4  12  12      305.67      337.35     34.40 o
   5  12  12        9.59       43.05     36.83 o
   6  12  12      134.85      123.58     29.98 o
   7  12  12       24.23        0.53     26.66 o
   8  12  12       23.02       -3.21     41.77 o
   9  12  12        3.59      -75.20     75.20 o
  -9  13  12       29.34      -44.14     71.41 o
  -8  13  12       36.18      121.27     82.62 o
  -7  13  12       72.80       69.59     43.74 o
  -6  13  12       44.30      -18.05     64.99 o
  -5  13  12      149.86      133.83     38.63 o
  -4  13  12       52.83       40.49     32.07 o
  -3  13  12       18.39        3.04     23.49 o
  -2  13  12      146.74      145.35     20.44 o
  -1  13  12       11.40       17.62     21.67 o
   0  13  12      437.96      500.95     44.99 o
   1  13  12       19.39       24.07     22.17 o
   2  13  12      492.27      456.16     37.54 o
   3  13  12       66.63       17.24     27.37 o
   4  13  12      769.57      756.53     62.42 o
   5  13  12       68.31       67.61     32.48 o
   6  13  12      171.43      126.45    109.84 o
   7  13  12       57.13       45.59     42.33 o
   8  13  12        0.31       36.43     66.44 o
   9  13  12       45.92       54.63    117.36 o
  -9  14  12      307.34      246.79    107.13 o
  -8  14  12      287.00      129.19    114.48 o
  -7  14  12      201.20      140.26     85.07 o
  -6  14  12      246.72      226.65     48.77 o
  -5  14  12       22.61      -25.77     29.61 o
  -4  14  12        0.61       49.46     40.49 o
  -3  14  12       72.02       93.62     34.78 o
  -2  14  12       11.64        2.85     19.10 o
  -1  14  12        1.11       -0.24     19.84 o
   0  14  12       52.36       48.20     25.97 o
   1  14  12      252.68      256.44     33.56 o
   2  14  12      591.43      572.41     46.17 o
   3  14  12      242.90      137.77     33.65 o
   4  14  12      325.98      238.01     42.04 o
   5  14  12       15.98      -25.06     44.19 o
   6  14  12      317.70      266.29     59.06 o
   7  14  12      388.74      202.49     68.54 o
   8  14  12      211.95      129.54     55.78 o
  -8  15  12       80.69       15.45     71.76 o
  -7  15  12      267.61      140.26    258.37 o
  -6  15  12      801.38      707.80     68.55 o
  -5  15  12      571.76      615.30    103.36 o
  -4  15  12      495.22      588.81     55.53 o
  -3  15  12      401.84      432.40     65.00 o
  -2  15  12      158.85      158.56     24.46 o
  -1  15  12     1069.58     1166.92     99.11 o
   0  15  12      200.56      158.99     56.61 o
   1  15  12        3.57       17.05     23.52 o
   2  15  12        0.59      -27.37     27.37 o
   3  15  12     1058.63     1046.28    115.36 o
   4  15  12     1223.34     1088.03    109.01 o
   5  15  12     1273.40     1227.63    265.80 o
   6  15  12      676.13      647.00     92.28 o
   7  15  12      532.07      441.20    387.58 o
   8  15  12      168.84      121.67    166.10 o
  -8  16  12      659.63      771.51    143.49 o
  -7  16  12      205.29      266.93    180.86 o
  -6  16  12      704.78      535.19    114.43 o
  -5  16  12      114.00       68.59     84.89 o
  -4  16  12       55.36      -14.76     62.75 o
  -3  16  12       19.75       23.93     43.13 o
  -2  16  12      698.53      742.45     39.34 o
  -1  16  12     1091.63     1109.39     52.81 o
   0  16  12      918.22      962.49     88.11 o
   1  16  12     1799.29     2098.71     93.60 o
   2  16  12      706.48      708.02     48.99 o
   3  16  12      270.07      234.89     36.04 o
   4  16  12      140.51       76.28     33.01 o
   5  16  12       37.57       25.84    143.95 o
   6  16  12       86.55      110.73     56.02 o
   7  16  12      249.69      140.93     80.46 o
  -7  17  12        0.43      417.35    139.78 o
  -6  17  12      547.80      416.41    361.74 o
  -5  17  12      532.96      614.25    210.40 o
  -4  17  12     1019.83     1042.58     91.76 o
  -3  17  12     1815.92     1945.97    162.45 o
  -2  17  12      617.96      675.45     43.79 o
  -1  17  12      825.80      803.57     51.80 o
   0  17  12        6.81        3.47     25.97 o
   1  17  12      166.07      165.47     47.70 o
   2  17  12      576.39      593.22     54.56 o
   3  17  12     1339.09     1332.45    273.19 o
   4  17  12      142.54      122.43     73.82 o
   5  17  12      515.41      603.93    228.85 o
   6  17  12      317.67      270.98     69.23 o
  -6  18  12       50.19      213.04    118.11 o
  -5  18  12      327.72      227.56    104.01 o
  -4  18  12       57.61       -6.04     56.71 o
  -3  18  12       12.20       -0.74     66.44 o
  -2  18  12      301.17      203.75    118.11 o
  -1  18  12      751.73      805.79     53.87 o
   0  18  12      843.42      805.01     69.67 o
   1  18  12     1684.76     1658.83    158.97 o
   2  18  12      332.31      218.11     52.82 o
   3  18  12      171.29      162.40     95.97 o
   4  18  12        0.74      -67.32    107.04 o
   5  18  12       67.72       59.06     67.20 o
   6  18  12        8.40       13.42     70.13 o
  -5  19  12      180.34      144.30    108.13 o
  -4  19  12      197.68      133.09     92.28 o
  -3  19  12      237.75      136.57     78.30 o
  -2  19  12       96.03       72.82     87.23 o
  -1  19  12      120.31       52.34     76.91 o
   0  19  12       87.47       72.78     40.56 o
   1  19  12       12.52       12.06     44.14 o
   2  19  12       59.26      -19.33     73.82 o
   3  19  12      162.23      160.13     53.97 o
   4  19  12      150.69      144.36     66.91 o
  -3  20  12       81.40      101.50     94.95 o
  -2  20  12       28.98        7.07     81.04 o
  -1  20  12        7.32      -34.53     61.49 o
   0  20  12       12.79      -11.60     72.52 o
   1  20  12       73.90       58.19     48.22 o
   2  20  12      111.16       41.83     52.82 o
   3  20  12      129.47      222.76     88.58 o
 -12   1  13        0.95      -39.30     48.47 o
 -11   1  13        1.69      -28.38     36.96 o
 -10   1  13       96.08       68.02     28.77 o
  -9   1  13        1.14        3.85     19.20 o
  -8   1  13      558.30      580.74     34.33 o
  -7   1  13       18.94        9.38     20.45 o
  -6   1  13       18.23        7.38     13.51 o
  -5   1  13     1273.79     1251.88     44.76 o
  -4   1  13      701.03      685.68     30.90 o
  -3   1  13     4845.05     4744.36    151.76 o
  -2   1  13     2958.31     3030.50     79.98 o
  -1   1  13       18.07       13.23     13.89 o
   0   1  13      795.62      826.90     36.23 o
   1   1  13     1438.08     1363.81    112.58 o
   2   1  13     1355.35     1427.93     59.71 o
   3   1  13     1524.29     1561.26     79.05 o
   4   1  13      764.26      741.81     38.15 o
   5   1  13      424.90      381.78     28.84 o
   6   1  13       73.41       65.07     27.70 o
   7   1  13       19.46       29.42     27.34 o
   8   1  13      387.23      316.11     39.34 o
   9   1  13       12.67      -20.44     30.37 o
  10   1  13       81.70        4.37     45.95 o
  11   1  13       20.50      -78.06     78.06 o
 -12   2  13      389.84      440.35    109.00 o
 -11   2  13      250.90      222.14     32.86 o
 -10   2  13      549.37      647.32     50.08 o
  -9   2  13      254.24      244.41     26.19 o
  -8   2  13      142.89      116.87     23.28 o
  -7   2  13      785.98      825.08     32.14 o
  -6   2  13       85.24       90.82     19.33 o
  -5   2  13     1026.59     1018.29     75.67 o
  -4   2  13       30.58       17.22     18.11 o
  -3   2  13     2222.68     2151.48    187.17 o
  -2   2  13      568.15      473.51     22.91 o
  -1   2  13     7600.35     7314.70    232.78 o
   0   2  13     8867.43    10200.55    388.82 o
   1   2  13     4166.76     4520.41    182.10 o
   2   2  13      428.89      589.06     49.72 o
   3   2  13     1539.94     1570.19     71.48 o
   4   2  13       71.42       33.22     22.15 o
   5   2  13     1589.94     1658.33     56.05 o
   6   2  13       83.29       99.34     26.33 o
   7   2  13     2547.93     2742.34     95.78 o
   8   2  13     2546.54     2556.95     99.79 o
   9   2  13      617.65      635.53     74.97 o
  10   2  13      908.25     1013.43     66.65 o
  11   2  13      131.82       62.44     53.54 o
 -12   3  13      100.93       58.11     62.79 o
 -11   3  13       37.89        0.78     31.56 o
 -10   3  13      114.30      146.39     23.20 o
  -9   3  13       11.35       16.94     29.21 o
  -8   3  13     1773.22     1933.66     58.84 o
  -7   3  13     3269.32     3362.03     94.89 o
  -6   3  13     3672.19     3728.86    126.89 o
  -5   3  13     6475.09     6574.47    188.22 o
  -4   3  13      884.27      868.25     34.97 o
  -3   3  13     7322.08     6949.78    195.35 o
  -2   3  13     1003.88     1031.68     71.84 o
  -1   3  13     1307.57     1395.03     71.41 o
   0   3  13      830.27      844.11     36.12 o
   1   3  13     2388.81     2147.90     72.50 o
   2   3  13     1657.06     1837.35     75.68 o
   3   3  13     8750.34     9855.30    339.57 o
   4   3  13     6348.49     7049.37    193.18 o
   5   3  13     4723.37     4910.92    184.52 o
   6   3  13     1195.61     1176.70     70.34 o
   7   3  13       62.85       69.49     29.78 o
   8   3  13        0.07        6.75     25.64 o
   9   3  13      256.24      206.78     40.22 o
  10   3  13      824.82      786.89     71.68 o
  11   3  13      297.02      642.25    228.85 o
 -12   4  13      200.72      365.95     96.44 o
 -11   4  13      365.85      330.34     69.16 o
 -10   4  13     2080.38     2385.83     77.64 o
  -9   4  13     2038.52     2280.67     75.68 o
  -8   4  13     2294.38     2502.43     61.73 o
  -7   4  13     1823.53     1955.55     72.87 o
  -6   4  13       29.26       40.79     24.51 o
  -5   4  13      420.35      413.38     27.72 o
  -4   4  13      470.93      450.38     23.84 o
  -3   4  13     4034.40     4287.34    147.19 o
  -2   4  13     1273.13     1220.92     43.92 o
  -1   4  13     5310.61     5139.22    146.03 o
   0   4  13     4185.00     4708.02    155.85 o
   1   4  13     2245.78     2293.59    107.68 o
   2   4  13     2808.84     3032.68     95.96 o
   3   4  13       95.38      102.97     22.14 o
   4   4  13      368.82      354.52     28.15 o
   5   4  13     3431.89     3617.25     94.16 o
   6   4  13     2743.03     2702.03    116.20 o
   7   4  13     3635.36     3674.20    114.09 o
   8   4  13     4698.33     5181.19    152.58 o
   9   4  13     1373.20     1356.73    105.51 o
  10   4  13     1401.02     1314.74    125.75 o
  11   4  13       66.94      140.42    114.42 o
 -11   5  13       78.74       65.60     57.54 o
 -10   5  13       18.60       41.14     24.61 o
  -9   5  13       41.43       73.61     24.50 o
  -8   5  13      663.40      743.93     31.28 o
  -7   5  13     4858.70     5175.04    133.31 o
  -6   5  13    10123.65    10098.87    178.65 o
  -5   5  13     5207.46     5337.40    179.66 o
  -4   5  13     4797.04     4772.89    144.74 o
  -3   5  13     3402.74     3164.79     67.96 o
  -2   5  13       17.97      -31.96     37.11 o
  -1   5  13      401.78      416.75     25.97 o
   0   5  13      268.10      275.78     27.67 o
   1   5  13     1175.00     1211.37     65.01 o
   2   5  13     2452.12     2662.87    121.52 o
   3   5  13     3065.09     3420.35     86.94 o
   4   5  13     5428.05     6016.61    191.55 o
   5   5  13     5983.15     6564.46    278.45 o
   6   5  13      716.19      738.04     41.17 o
   7   5  13       56.06      -12.97     29.16 o
   8   5  13      262.96      240.13     40.22 o
   9   5  13      160.97      186.69     42.62 o
  10   5  13      534.61      478.31     70.15 o
  11   5  13      321.20      269.36    155.03 o
 -11   6  13      284.40      326.47     60.01 o
 -10   6  13      613.49      592.03    129.35 o
  -9   6  13      771.10      625.95     60.01 o
  -8   6  13      783.81      838.96    142.79 o
  -7   6  13     1313.06     1352.33     45.72 o
  -6   6  13      378.90      345.87     33.03 o
  -5   6  13      187.16      216.69     26.03 o
  -4   6  13       35.32        4.72     16.85 o
  -3   6  13       89.84      101.23     14.19 o
  -2   6  13     6290.02     6413.20    195.29 o
  -1   6  13     4129.52     4083.99     98.12 o
   0   6  13     1678.34     1716.70    100.16 o
   1   6  13      295.05      304.31     26.77 o
   2   6  13      359.82      387.88     56.62 o
   3   6  13       71.32       58.55     23.28 o
   4   6  13     2123.51     2233.92    106.64 o
   5   6  13     2739.81     2958.58    168.44 o
   6   6  13     2444.37     2675.71    104.47 o
   7   6  13     1767.05     2064.89     78.58 o
   8   6  13     1399.61     1466.34     74.09 o
   9   6  13      661.44      711.36     61.28 o
  10   6  13      425.05      358.84    110.68 o
  11   6  13      176.42       -7.38    140.26 o
 -11   7  13        7.91       37.22     97.51 o
 -10   7  13       11.92       32.42     41.19 o
  -9   7  13      184.85      139.12     42.87 o
  -8   7  13        8.91      -13.22     32.07 o
  -7   7  13      536.89      531.54     38.36 o
  -6   7  13     1459.60     1451.64     85.26 o
  -5   7  13      674.22      718.91     58.61 o
  -4   7  13     4953.61     5136.12    121.63 o
  -3   7  13     1900.15     1913.19     84.34 o
  -2   7  13     2690.47     2890.79     71.92 o
  -1   7  13       15.04       19.68     21.31 o
   0   7  13      804.92      869.05     40.67 o
   1   7  13      289.44      329.42     31.07 o
   2   7  13     2429.41     2670.71    256.63 o
   3   7  13        2.35      -20.45     20.45 o
   4   7  13     1149.06     1187.60    109.92 o
   5   7  13      128.88      127.74     26.78 o
   6   7  13       43.60       38.81     27.82 o
   7   7  13       10.42      -22.57     45.34 o
   8   7  13       28.88      -14.44     33.24 o
   9   7  13        5.94       -9.06     39.17 o
  10   7  13       22.47      -16.45     51.16 o
  11   7  13      182.49      233.68    306.35 o
 -11   8  13       32.87       56.37    118.11 o
 -10   8  13        0.07      -43.68     43.68 o
  -9   8  13       44.96        9.58     51.14 o
  -8   8  13       18.29       -4.88     32.32 o
  -7   8  13        9.84       36.77     24.59 o
  -6   8  13      160.39      142.60     28.12 o
  -5   8  13       52.97       51.67     19.18 o
  -4   8  13      221.20      205.38     21.61 o
  -3   8  13       43.32       31.87     17.65 o
  -2   8  13      148.58      134.01     16.53 o
  -1   8  13      471.28      477.29     32.48 o
   0   8  13      446.74      445.35     31.07 o
   1   8  13       71.71       61.66     22.49 o
   2   8  13      614.23      635.59     38.78 o
   3   8  13        2.35       -5.18     22.19 o
   4   8  13     1867.25     2130.98    150.45 o
   5   8  13      435.83      405.89     62.68 o
   6   8  13       38.52       22.47     28.31 o
   7   8  13      157.11      136.57     32.97 o
   8   8  13       24.14        5.69     48.32 o
   9   8  13       62.31       36.31     52.58 o
  10   8  13        1.65      -60.91    157.90 o
 -11   9  13       19.55      -44.29    110.73 o
 -10   9  13       32.47       71.19     58.84 o
  -9   9  13      104.11       -3.43     35.65 o
  -8   9  13        5.40        5.59     34.83 o
  -7   9  13       32.96       13.45     28.14 o
  -6   9  13      155.66      203.38     68.08 o
  -5   9  13      250.59      255.17     30.05 o
  -4   9  13       92.28       77.70     27.76 o
  -3   9  13      110.38      124.51     42.34 o
  -2   9  13      749.02      720.01     23.96 o
  -1   9  13       12.55        2.64     18.17 o
   0   9  13        2.15       -3.97     19.55 o
   1   9  13      683.14      620.41     45.19 o
   2   9  13     1000.13      977.59     65.43 o
   3   9  13      394.65      362.02     54.01 o
   4   9  13      393.33      416.31     45.92 o
   5   9  13       40.05       53.78     24.54 o
   6   9  13      883.08      944.33    128.94 o
   7   9  13        1.93       10.43     35.70 o
   8   9  13       48.55       98.07     42.97 o
   9   9  13        1.11        0.00     50.62 o
  10   9  13       49.75       78.93    101.69 o
 -10  10  13      128.78       93.50     91.64 o
  -9  10  13      107.43      147.77     49.23 o
  -8  10  13       71.13       53.80     30.76 o
  -7  10  13      235.84      284.88     35.78 o
  -6  10  13      346.38      337.62     39.43 o
  -5  10  13      127.21       76.63     24.83 o
  -4  10  13       46.52        6.22     26.64 o
  -3  10  13      931.34      893.09     34.54 o
  -2  10  13     4062.38     4221.59    100.46 o
  -1  10  13     4981.51     4956.80    141.50 o
   0  10  13      498.24      477.64     39.50 o
   1  10  13      871.41      910.24     66.63 o
   2  10  13      241.49      241.62     32.23 o
   3  10  13      558.90      584.20     55.46 o
   4  10  13      130.45      143.42     32.23 o
   5  10  13      202.46      202.32     33.77 o
   6  10  13      155.95      143.20     34.40 o
   7  10  13      117.45       90.80     31.71 o
   8  10  13      302.01      349.83     54.50 o
   9  10  13      156.43      140.65     84.89 o
  10  10  13      136.85      413.39    148.70 o
 -10  11  13       46.73       70.89     91.17 o
  -9  11  13       25.72      -17.32     58.45 o
  -8  11  13       91.02      126.20     48.16 o
  -7  11  13      209.46      206.15     37.87 o
  -6  11  13      757.76      778.96     59.35 o
  -5  11  13     1594.94     1555.31     68.98 o
  -4  11  13     2405.72     2547.83     81.15 o
  -3  11  13     1269.21     1266.51     40.29 o
  -2  11  13      154.77      169.28     21.62 o
  -1  11  13        4.16      -17.74     17.74 o
   0  11  13      423.70      425.82     32.50 o
   1  11  13     2123.58     2287.95    151.77 o
   2  11  13     3394.07     3369.43    194.77 o
   3  11  13     1394.45     1454.80    147.89 o
   4  11  13     1166.50     1317.98    100.06 o
   5  11  13      850.56      878.92    107.81 o
   6  11  13      308.95      256.47     50.79 o
   7  11  13      125.68       15.15     36.63 o
   8  11  13        0.42       -7.09    103.35 o
   9  11  13        1.07      -20.08     48.16 o
 -10  12  13      370.10      620.11    184.56 o
  -9  12  13      697.20      661.53    103.19 o
  -8  12  13      662.16      760.43     79.09 o
  -7  12  13      150.18      142.89     36.33 o
  -6  12  13      221.00      204.04     36.22 o
  -5  12  13        0.16       -7.64     43.68 o
  -4  12  13      261.41      268.24     46.88 o
  -3  12  13     1712.90     1676.44     42.98 o
  -2  12  13     1167.34     1243.13     58.61 o
  -1  12  13     1581.63     1537.36     69.70 o
   0  12  13     3498.01     3445.14    178.67 o
   1  12  13     1729.25     1794.08     62.55 o
   2  12  13      240.16      186.13     37.91 o
   3  12  13        1.87      -25.28     25.28 o
   4  12  13      101.62      105.98     41.05 o
   5  12  13      141.39      114.09     30.32 o
   6  12  13     1081.47     1100.38    106.09 o
   7  12  13     1541.60     1489.32     80.57 o
   8  12  13      989.17      926.12    380.22 o
   9  12  13      714.38      681.63    236.24 o
  -9  13  13      130.73      197.47     87.43 o
  -8  13  13      391.36      137.02     94.72 o
  -7  13  13     1451.79     1868.40    114.86 o
  -6  13  13     1141.16     1143.36     68.04 o
  -5  13  13     1728.09     1865.82     78.60 o
  -4  13  13     2230.63     2206.48     88.04 o
  -3  13  13      340.57      295.02     58.53 o
  -2  13  13       83.56       84.05     25.57 o
  -1  13  13      185.62      147.88     24.19 o
   0  13  13       36.27       45.04     25.56 o
   1  13  13       67.98       76.93     28.19 o
   2  13  13      828.30      958.51    104.71 o
   3  13  13     1773.99     1912.17    107.99 o
   4  13  13     1756.63     1733.41    180.57 o
   5  13  13     1591.34     1670.54    161.43 o
   6  13  13      295.47      265.71     40.03 o
   7  13  13      130.31      123.65     70.13 o
   8  13  13        0.47      -42.45     55.36 o
   9  13  13      434.50      401.36    140.64 o
  -8  14  13      498.70      464.12    134.21 o
  -7  14  13      155.44      200.38     76.01 o
  -6  14  13      147.40       76.48     61.52 o
  -5  14  13       25.20       38.75     37.02 o
  -4  14  13      442.14      369.63     48.19 o
  -3  14  13      158.44      145.57     38.36 o
  -2  14  13      969.02     1093.04     83.12 o
  -1  14  13      292.26      271.74     28.97 o
   0  14  13     1198.94     1230.31     52.81 o
   1  14  13      343.90      351.69     51.57 o
   2  14  13       31.93       62.41     33.77 o
   3  14  13      125.15      141.29     39.12 o
   4  14  13      657.90      596.34     56.17 o
   5  14  13      138.01       86.12     40.60 o
   6  14  13      777.19      706.52    247.32 o
   7  14  13      972.24      892.52    228.87 o
   8  14  13      462.55      418.09    147.65 o
  -8  15  13        4.45       22.39     79.26 o
  -7  15  13      317.05      284.50    122.60 o
  -6  15  13      214.07      244.56     71.15 o
  -5  15  13      200.22      120.66     43.13 o
  -4  15  13     1538.26     1749.27    100.60 o
  -3  15  13      620.01      652.14     61.88 o
  -2  15  13      332.99      302.65     26.46 o
  -1  15  13        1.38      -20.77     20.77 o
   0  15  13       82.69       56.29     41.11 o
   1  15  13      302.54      265.97     35.70 o
   2  15  13      673.30      676.93     63.85 o
   3  15  13       67.58       72.12     34.03 o
   4  15  13       67.74       -0.98     40.60 o
   5  15  13      218.91      152.52     37.98 o
   6  15  13       12.80      -14.76     49.61 o
   7  15  13        2.67      -36.91     59.42 o
   8  15  13        6.82     -106.91    106.91 o
  -7  16  13       16.10       47.98    111.67 o
  -6  16  13      192.53      306.57    101.58 o
  -5  16  13       20.55       38.99     45.45 o
  -4  16  13       70.37       98.33     47.47 o
  -3  16  13      101.15       54.91     45.23 o
  -2  16  13      250.85      278.80     42.62 o
  -1  16  13      119.20       94.66     25.97 o
   0  16  13        7.36       -4.62     26.77 o
   1  16  13       17.58      -27.82     27.82 o
   2  16  13       64.64      -18.45     30.14 o
   3  16  13       28.65       59.05     33.01 o
   4  16  13      249.95      240.55     61.49 o
   5  16  13      189.35      188.19     48.16 o
   6  16  13       86.47       95.55     74.32 o
   7  16  13       49.24       71.71    184.55 o
  -7  17  13       13.35       66.44    177.16 o
  -6  17  13        0.35      -46.14     88.69 o
  -5  17  13       53.28       35.18     56.86 o
  -4  17  13       72.37       84.55     51.23 o
  -3  17  13       65.23      -13.35     45.64 o
  -2  17  13        7.43       13.17     20.25 o
  -1  17  13      101.79       63.91     29.22 o
   0  17  13        7.62      -11.85     28.31 o
   1  17  13       15.56       77.51     42.63 o
   2  17  13        5.37       33.38     47.34 o
   3  17  13      105.06       22.58     51.67 o
   4  17  13       91.46       27.68     62.75 o
   5  17  13       47.60       26.27     77.51 o
   6  17  13       58.11      128.73     87.04 o
  -6  18  13        8.86       51.67    177.16 o
  -5  18  13        0.59       70.75    143.40 o
  -4  18  13       25.65       78.57     71.96 o
  -3  18  13      140.51       68.12     56.34 o
  -2  18  13      553.06      379.31     65.77 o
  -1  18  13      411.64      393.70     44.97 o
   0  18  13      524.30      351.12     47.48 o
   1  18  13      206.84      127.48     65.48 o
   2  18  13       62.85       58.72     46.83 o
   3  18  13       21.35        8.02     47.34 o
   4  18  13       28.51       42.76     60.58 o
   5  18  13        2.58       34.45     95.96 o
  -4  19  13      338.54      397.44     91.76 o
  -3  19  13      113.60       98.04     79.59 o
  -2  19  13       88.69       -8.29     92.00 o
  -1  19  13       16.65       34.18     84.89 o
   0  19  13      212.95      256.82    130.13 o
   1  19  13      356.92      257.59     52.78 o
   2  19  13      935.42      900.33    188.26 o
   3  19  13      352.35      247.07     84.90 o
   4  19  13      108.48       14.76    110.73 o
  -3  20  13       71.90       -7.38    162.40 o
  -2  20  13      515.37      338.42     98.58 o
  -1  20  13      587.20      256.12    406.04 o
   0  20  13      504.65      220.57    103.35 o
   1  20  13      197.14      158.71     81.60 o
   2  20  13       70.14      -15.08     52.11 o
 -12   0  14      984.20      995.45    206.72 o
 -11   0  14      424.49      440.15     63.85 o
 -10   0  14     1539.84     1692.48     95.99 o
  -9   0  14      188.40      244.15     42.33 o
  -8   0  14      522.74      590.08     84.90 o
  -7   0  14        0.20      -23.06     23.06 o
  -6   0  14      111.65       53.15     29.53 o
  -5   0  14      226.37      159.46     33.22 o
  -4   0  14     5916.64     5873.94    377.01 o
  -3   0  14     3158.34     3245.57    188.39 o
  -2   0  14     9000.02     9053.92    802.84 o
  -1   0  14     8998.74     9549.00    366.30 o
   0   0  14    11157.53    13008.06    621.97 o
   1   0  14     4291.38     4474.07    152.51 o
   2   0  14     3116.14     3346.68    169.92 o
   3   0  14      249.15      367.17     49.14 o
   4   0  14     4525.96     4724.66    148.30 o
   5   0  14    11844.25    13042.77    506.96 o
   6   0  14      888.80     1023.93    140.28 o
   7   0  14     3133.77     2877.06    199.43 o
   8   0  14     1016.72      999.22    147.66 o
   9   0  14       64.15       18.65     55.36 o
  10   0  14      256.65      265.76     81.20 o
  11   0  14      192.54      442.92    206.70 o
 -11   1  14       47.72      126.14     38.29 o
 -10   1  14       27.05       53.58     27.17 o
  -9   1  14      337.88      344.21     29.96 o
  -8   1  14     1092.13     1165.36     44.07 o
  -7   1  14      330.55      346.06     32.94 o
  -6   1  14     2237.36     2294.07     71.69 o
  -5   1  14     2355.24     2495.03     67.16 o
  -4   1  14      340.95      331.26     22.47 o
  -3   1  14      433.40      438.15     25.79 o
  -2   1  14     1486.45     1325.55     55.43 o
  -1   1  14     2383.71     2707.64    106.62 o
   0   1  14    16335.14    16427.68    729.89 o
   1   1  14    13203.32    14477.20    444.81 o
   2   1  14     8876.16     9667.22    276.25 o
   3   1  14    12837.43    14391.93    543.72 o
   4   1  14      607.26      667.38     36.64 o
   5   1  14     4898.18     5368.25    203.72 o
   6   1  14      411.73      413.61     45.82 o
   7   1  14        0.82        9.00     27.80 o
   8   1  14      107.54       77.04     37.16 o
   9   1  14     1125.52     1093.21     78.86 o
  10   1  14      160.68       37.80     47.06 o
  11   1  14      481.52      472.91    105.61 o
 -11   2  14      391.49      321.20     53.28 o
 -10   2  14      894.33      995.34     43.52 o
  -9   2  14      609.57      554.71     39.43 o
  -8   2  14      355.44      394.04     28.46 o
  -7   2  14       53.26       42.73     22.38 o
  -6   2  14        0.46       -3.41     14.42 o
  -5   2  14      357.85      316.07     22.14 o
  -4   2  14     5075.34     5082.03    196.28 o
  -3   2  14     2737.44     2775.67    117.83 o
  -2   2  14     3846.08     3654.08    136.52 o
  -1   2  14     1123.34     1066.39     37.31 o
   0   2  14     1048.30     1072.11     75.67 o
   1   2  14     1290.99     1456.45     54.69 o
   2   2  14     1620.56     1645.10     69.28 o
   3   2  14      536.56      644.58     39.35 o
   4   2  14      392.25      392.25     32.17 o
   5   2  14     1323.26     1478.93     56.78 o
   6   2  14      671.99      652.60     42.32 o
   7   2  14     1461.58     1494.18     71.07 o
   8   2  14     1504.04     1561.53     74.60 o
   9   2  14      286.64      331.22     48.95 o
  10   2  14       21.07      -25.26     44.56 o
  11   2  14       19.26       37.19     66.11 o
 -11   3  14       21.01      -23.12     41.64 o
 -10   3  14        4.92      -20.19     20.19 o
  -9   3  14       45.90       27.92     21.31 o
  -8   3  14      290.94      342.55     26.19 o
  -7   3  14      629.43      654.65     33.98 o
  -6   3  14      474.44      468.54     25.54 o
  -5   3  14      405.57      351.67     23.56 o
  -4   3  14       71.25       55.01     24.40 o
  -3   3  14     1218.07     1134.58     35.36 o
  -2   3  14     1066.50     1135.24     66.62 o
  -1   3  14     2180.39     2112.93     58.71 o
   0   3  14     1422.67     1400.48     66.75 o
   1   3  14      786.63      859.85     40.59 o
   2   3  14     1676.44     1822.81     84.99 o
   3   3  14      645.80      631.76     36.22 o
   4   3  14     2133.27     2241.96     67.33 o
   5   3  14      800.44      742.45     60.74 o
   6   3  14     1375.65     1332.79     59.47 o
   7   3  14       86.89       60.08     25.63 o
   8   3  14        9.53       11.10     30.37 o
   9   3  14       65.32       70.31     40.49 o
  10   3  14      242.21      174.20     44.80 o
  11   3  14       72.18       29.73     99.66 o
 -11   4  14       10.90       22.40     41.54 o
 -10   4  14        4.90       14.88     21.67 o
  -9   4  14      264.53      266.66     28.82 o
  -8   4  14        1.36       -3.02     18.13 o
  -7   4  14      224.99      287.50     43.57 o
  -6   4  14        4.06       20.57     19.84 o
  -5   4  14      903.31      792.46     54.71 o
  -4   4  14     1168.07     1082.94     34.40 o
  -3   4  14      716.37      639.96     29.46 o
  -2   4  14        1.58      -17.05     17.05 o
  -1   4  14      806.58      789.20     33.57 o
   0   4  14      173.04      246.13     25.64 o
   1   4  14        3.76        3.85     21.48 o
   2   4  14      652.66      672.17     39.07 o
   3   4  14      449.94      466.54     33.46 o
   4   4  14      139.48      104.72     22.92 o
   5   4  14       77.27      103.84     23.47 o
   6   4  14      299.12      242.23     29.56 o
   7   4  14        3.73      -20.01     23.93 o
   8   4  14       81.08       -7.81     35.70 o
   9   4  14       14.65       -5.68     36.57 o
  10   4  14       47.24      -36.31     36.31 o
  11   4  14       41.82        0.00    169.78 o
 -11   5  14        0.45        5.14     42.19 o
 -10   5  14       20.72      -13.04     40.49 o
  -9   5  14       83.74       66.08     26.74 o
  -8   5  14      402.04      397.48     55.07 o
  -7   5  14      377.30      363.67     44.75 o
  -6   5  14     1552.66     1582.52     58.22 o
  -5   5  14       85.03      117.51     25.57 o
  -4   5  14       22.99       14.76     15.26 o
  -3   5  14       37.19       32.43     14.88 o
  -2   5  14     1419.35     1331.17     49.29 o
  -1   5  14      380.32      369.82     24.86 o
   0   5  14     1253.13     1236.15     80.77 o
   1   5  14      235.95      249.86     27.75 o
   2   5  14      140.65      120.88     25.44 o
   3   5  14     1786.35     1859.68     64.21 o
   4   5  14      191.30      170.67     25.95 o
   5   5  14      250.13      277.18     29.18 o
   6   5  14        2.00       29.22     26.72 o
   7   5  14       46.83       52.55     25.91 o
   8   5  14       20.64      -10.59     34.76 o
   9   5  14      897.35      994.08     65.65 o
  10   5  14       45.47       49.38     50.07 o
  11   5  14       33.31      -95.96    132.87 o
 -11   6  14      327.86      334.71     71.42 o
 -10   6  14      591.31      667.74    105.36 o
  -9   6  14      134.07       53.93     45.85 o
  -8   6  14      724.93      796.69     60.74 o
  -7   6  14       43.92       25.04     19.27 o
  -6   6  14      511.29      481.43     35.62 o
  -5   6  14      509.64      521.69     30.90 o
  -4   6  14     5391.03     5247.41    136.57 o
  -3   6  14      167.88      190.00     15.67 o
  -2   6  14     2860.34     2939.39    132.46 o
  -1   6  14     3684.97     3740.64    163.20 o
   0   6  14       42.31       57.46     20.45 o
   1   6  14     1298.69     1408.57     84.86 o
   2   6  14      147.20       98.14     22.49 o
   3   6  14      210.74      203.99     28.74 o
   4   6  14      455.83      401.08     33.40 o
   5   6  14     1471.37     1610.27     72.47 o
   6   6  14      491.29      565.30     51.15 o
   7   6  14     1357.52     1402.97     61.81 o
   8   6  14      427.36      402.66     57.54 o
   9   6  14      279.82      412.57     54.50 o
  10   6  14       91.73       19.69    180.86 o
  11   6  14       73.24      199.31    177.17 o
 -11   7  14        1.69        5.45     69.34 o
 -10   7  14        0.97       11.62     48.78 o
  -9   7  14      581.20      549.55     69.26 o
  -8   7  14      757.52      874.19     73.33 o
  -7   7  14      657.83      715.45     42.45 o
  -6   7  14     3824.03     4103.15     96.10 o
  -5   7  14     1435.95     1608.41     51.16 o
  -4   7  14      362.66      372.58     26.32 o
  -3   7  14       15.59       29.53     23.44 o
  -2   7  14     3325.16     3375.71    111.86 o
  -1   7  14     1714.22     1820.69    178.49 o
   0   7  14     2595.05     2684.08    239.58 o
   1   7  14     3240.41     3362.22    165.19 o
   2   7  14     3222.45     3363.23    239.80 o
   3   7  14     6867.42     7415.46    608.05 o
   4   7  14      932.29     1072.30     97.86 o
   5   7  14     1300.53     1450.77     75.01 o
   6   7  14      147.76      151.95     36.72 o
   7   7  14       41.74       14.76     32.23 o
   8   7  14       94.87       49.38     43.44 o
   9   7  14      573.54      484.29     78.80 o
  10   7  14      230.64      117.79    125.50 o
 -11   8  14      477.45      430.10    118.71 o
 -10   8  14      351.97      365.89     71.39 o
  -9   8  14      211.40      231.06     52.21 o
  -8   8  14      402.56      493.39     53.19 o
  -7   8  14       48.60       35.97     28.14 o
  -6   8  14       14.56      -14.91     30.94 o
  -5   8  14     1143.43     1125.84     65.01 o
  -4   8  14     1336.06     1361.77     70.34 o
  -3   8  14     4501.35     4735.77    149.48 o
  -2   8  14     4536.97     4434.81    114.12 o
  -1   8  14     3920.46     4137.38    144.52 o
   0   8  14     2196.95     2117.52    112.65 o
   1   8  14      506.76      499.46     55.08 o
   2   8  14      229.79      196.30     32.35 o
   3   8  14     1436.12     1489.67     77.03 o
   4   8  14     1802.04     1890.13    189.79 o
   5   8  14     2719.82     3007.17    199.92 o
   6   8  14     1486.95     1675.65    109.76 o
   7   8  14     1370.65     1558.33    114.77 o
   8   8  14      763.83      697.47     80.87 o
   9   8  14      114.99       62.64     54.89 o
  10   8  14      210.47      215.18    129.19 o
 -10   9  14      123.69      209.33     82.09 o
  -9   9  14      189.91      170.96     58.60 o
  -8   9  14      209.11      253.49     46.39 o
  -7   9  14      405.86      400.35     67.13 o
  -6   9  14      666.25      745.23     49.51 o
  -5   9  14      875.66      901.48     42.47 o
  -4   9  14       52.26       46.24     17.56 o
  -3   9  14      562.39      603.72     30.09 o
  -2   9  14      337.50      335.07     37.29 o
  -1   9  14     3312.52     3398.92    187.85 o
   0   9  14     4588.60     4939.74    194.18 o
   1   9  14     6292.15     6738.92    500.61 o
   2   9  14     8133.11     8894.50    488.28 o
   3   9  14     3881.99     4322.28    243.67 o
   4   9  14     3700.22     3982.88    257.42 o
   5   9  14     1217.71     1316.72     81.22 o
   6   9  14        7.00       -9.29     27.82 o
   7   9  14       13.21        2.60     29.98 o
   8   9  14      164.31      126.10     58.05 o
   9   9  14      109.53       80.57     84.89 o
  10   9  14      326.88       60.00    101.69 o
 -10  10  14      164.50       86.09     68.02 o
  -9  10  14      634.06      663.20     81.97 o
  -8  10  14       60.67       -1.53     59.67 o
  -7  10  14       28.93       31.71     31.02 o
  -6  10  14        0.16      -17.16     28.77 o
  -5  10  14      316.59      297.20     37.69 o
  -4  10  14      878.09      954.20     49.39 o
  -3  10  14     1937.41     2012.67     52.71 o
  -2  10  14      364.64      370.76     22.34 o
  -1  10  14      805.59      834.49     48.68 o
   0  10  14     3617.89     3666.11    195.48 o
   1  10  14       15.33        5.64     22.49 o
   2  10  14      154.60      158.61     32.21 o
   3  10  14        1.06       22.88     26.78 o
   4  10  14     1612.15     1731.69    133.12 o
   5  10  14     1138.20     1096.49     63.51 o
   6  10  14     2007.55     2285.38    256.75 o
   7  10  14      468.47      381.29     56.29 o
   8  10  14      483.22      390.10     68.54 o
   9  10  14      176.76      133.96    254.68 o
  10  10  14       14.14      -94.82    117.36 o
 -10  11  14       37.72      -25.05     92.27 o
  -9  11  14       13.91       73.82     96.46 o
  -8  11  14       46.91      -18.71     43.68 o
  -7  11  14      626.16      591.64     54.50 o
  -6  11  14       27.50        2.26     30.52 o
  -5  11  14       50.06       34.97     41.05 o
  -4  11  14       80.28       39.61     34.10 o
  -3  11  14      331.89      316.44     24.75 o
  -2  11  14      169.94      124.46     18.41 o
  -1  11  14     1638.07     1608.01     82.22 o
   0  11  14     1163.49     1105.24     57.97 o
   1  11  14     1183.76     1162.17     65.44 o
   2  11  14     1818.72     1844.38     80.47 o
   3  11  14       92.45       61.07     27.37 o
   4  11  14     2555.58     2907.29    162.48 o
   5  11  14      241.98      151.83     34.40 o
   6  11  14      348.38      356.36     51.73 o
   7  11  14       82.16      101.02     45.79 o
   8  11  14       97.13        6.29     54.43 o
   9  11  14       63.98       -4.14    106.15 o
  -9  12  14      318.54      302.18     92.99 o
  -8  12  14       43.72      105.09     48.51 o
  -7  12  14      107.03       75.21     40.07 o
  -6  12  14       19.56      -16.07     45.82 o
  -5  12  14      108.73      132.93     32.07 o
  -4  12  14       14.89      -10.31     28.55 o
  -3  12  14      130.55      149.49     18.81 o
  -2  12  14        9.89        6.53     17.06 o
  -1  12  14       36.01       56.66     20.45 o
   0  12  14       59.37       59.49     22.49 o
   1  12  14      396.63      418.62     40.53 o
   2  12  14       14.29       -7.49     27.37 o
   3  12  14      114.08       72.55     31.26 o
   4  12  14       23.47        5.76     25.12 o
   5  12  14        9.49       -6.51     25.00 o
   6  12  14      237.21      175.14     38.80 o
   7  12  14       24.45       -4.92     35.99 o
   8  12  14       10.50      -99.97    121.80 o
   9  12  14       82.14       -1.95    136.49 o
  -9  13  14       38.62      -56.77     84.72 o
  -8  13  14      119.44      203.99    106.91 o
  -7  13  14       95.88      150.30     51.07 o
  -6  13  14       88.91      101.08     48.60 o
  -5  13  14      122.34      107.24     32.85 o
  -4  13  14        2.96       23.10     43.68 o
  -3  13  14       25.05       31.82     28.77 o
  -2  13  14       13.34        0.89     22.37 o
  -1  13  14      318.77      293.39     27.66 o
   0  13  14       23.58        9.66     24.86 o
   1  13  14       91.54      102.98     26.78 o
   2  13  14        6.97      -27.37     27.37 o
   3  13  14      292.56      270.92     38.41 o
   4  13  14        0.07       22.15     34.10 o
   5  13  14        1.97       15.86     31.12 o
   6  13  14       17.74       35.50     73.82 o
   7  13  14       96.33      186.39    121.80 o
   8  13  14        6.42       -9.84     81.20 o
  -8  14  14        8.08      -53.41     73.49 o
  -7  14  14       56.00        4.03     72.19 o
  -6  14  14      185.87      108.27     47.78 o
  -5  14  14      195.63      175.47     53.97 o
  -4  14  14      742.28      716.75     61.74 o
  -3  14  14      465.60      512.99     52.90 o
  -2  14  14      266.25      277.24     27.62 o
  -1  14  14      184.84      126.21     24.86 o
   0  14  14      328.81      281.54     35.70 o
   1  14  14       78.63       57.68     25.77 o
   2  14  14      129.55       78.53     42.39 o
   3  14  14      118.25       97.16     36.26 o
   4  14  14      142.98      105.82     61.48 o
   5  14  14      228.19      194.62     84.89 o
   6  14  14      323.48      259.71     48.49 o
   7  14  14      345.93      265.39     75.93 o
   8  14  14      241.92      164.05    203.01 o
  -8  15  14      289.29      491.21    129.25 o
  -7  15  14      676.02      482.90    101.58 o
  -6  15  14      337.76      383.84     68.56 o
  -5  15  14      586.70      532.65     62.69 o
  -4  15  14      293.48      259.16     53.09 o
  -3  15  14       40.30       -0.89     78.51 o
  -2  15  14        0.15        4.19     34.10 o
  -1  15  14      176.94      152.02     27.66 o
   0  15  14      194.20      153.40     83.14 o
   1  15  14      230.17      189.24     46.34 o
   2  15  14      480.85      531.27     99.24 o
   3  15  14      561.43      478.63     52.27 o
   4  15  14      730.66      652.93     62.79 o
   5  15  14      133.33      143.46     70.13 o
   6  15  14       68.78       17.22     52.82 o
   7  15  14        1.31      -17.47     70.27 o
  -7  16  14        0.65      -45.11     78.79 o
  -6  16  14       72.75       73.42     88.64 o
  -5  16  14      375.79      386.07    114.42 o
  -4  16  14      485.89      419.08     97.04 o
  -3  16  14     1598.93     1816.12    287.23 o
  -2  16  14      639.96      631.54     36.86 o
  -1  16  14     1047.70     1065.52     55.76 o
   0  16  14      805.09      812.48     53.56 o
   1  16  14       29.75       54.24     34.40 o
   2  16  14        2.62       10.93     36.16 o
   3  16  14       46.45      -35.41     35.41 o
   4  16  14      422.90      344.91     71.15 o
   5  16  14      321.84      173.34     54.43 o
   6  16  14      783.26      750.09    291.62 o
  -6  17  14       44.40        4.90     84.10 o
  -5  17  14      301.28      254.09     91.21 o
  -4  17  14      383.98      316.74     59.33 o
  -3  17  14       45.68      -22.70     50.59 o
  -2  17  14       32.34       64.96     28.11 o
  -1  17  14      449.57      482.64     45.58 o
   0  17  14      540.09      463.35     50.66 o
   1  17  14     1151.12     1042.76    123.96 o
   2  17  14     1779.42     1797.20    110.76 o
   3  17  14      416.49      308.73    162.41 o
   4  17  14      429.15      269.52    136.57 o
   5  17  14        6.23      -25.31     70.87 o
   6  17  14        4.48        7.61     79.20 o
  -5  18  14      169.29      189.89    102.11 o
  -4  18  14       35.73      -37.73     69.17 o
  -3  18  14      611.47      414.44     76.80 o
  -2  18  14      431.54      397.82    121.61 o
  -1  18  14      572.74      473.28    139.39 o
   0  18  14      613.33      571.11     88.12 o
   1  18  14       14.96      -18.78     58.36 o
   2  18  14       11.54      -22.15    147.64 o
   3  18  14      169.30      -46.75     70.13 o
   4  18  14      302.61      321.86     85.99 o
   5  18  14      276.53      244.66    124.02 o
  -4  19  14        3.40      114.33    118.11 o
  -3  19  14        0.33      -51.21    111.25 o
  -2  19  14        3.12       14.85     66.57 o
  -1  19  14      201.86      186.94     86.91 o
   0  19  14      134.41       54.21     83.03 o
   1  19  14      161.53      197.84     58.03 o
   2  19  14      530.47      335.84     67.21 o
   3  19  14      293.36      211.13     85.99 o
  -1  20  14       15.14       45.11     92.23 o
   0  20  14        0.48      -75.83     76.91 o
   1  20  14       23.98      177.16    155.02 o
 -11   1  15      147.12       66.02     43.63 o
 -10   1  15      109.75       92.42     24.74 o
  -9   1  15      261.45      293.96     32.42 o
  -8   1  15       21.06        8.39     20.05 o
  -7   1  15      243.32      233.14     23.47 o
  -6   1  15        5.23       -1.18     16.19 o
  -5   1  15        0.45       -7.62     14.05 o
  -4   1  15     1804.01     1751.94     50.67 o
  -3   1  15       51.35       22.15     17.14 o
  -2   1  15        5.79       15.44     19.18 o
  -1   1  15      518.00      566.83     31.02 o
   0   1  15     1388.37     1449.42     97.46 o
   1   1  15     2564.71     2811.43     95.08 o
   2   1  15     2315.51     2376.49     70.02 o
   3   1  15       46.07       14.12     18.76 o
   4   1  15        0.12       -8.45     19.02 o
   5   1  15      336.28      319.30     41.56 o
   6   1  15        7.67       -3.69     23.78 o
   7   1  15      240.79      281.19     48.82 o
   8   1  15      227.57      195.65     50.08 o
   9   1  15      154.72      150.43     48.75 o
  10   1  15       20.18       20.29     48.82 o
  11   1  15      197.88      122.84    206.70 o
 -11   2  15      260.56      197.99     52.89 o
 -10   2  15       25.25       23.34     26.64 o
  -9   2  15        1.19       20.96     20.62 o
  -8   2  15      502.04      483.57     31.21 o
  -7   2  15      733.04      720.52     41.56 o
  -6   2  15      348.41      341.97     25.18 o
  -5   2  15     1019.68     1019.88     35.53 o
  -4   2  15     1644.27     1568.93     46.61 o
  -3   2  15     1784.29     1744.39     48.24 o
  -2   2  15     9720.23     9694.96    261.67 o
  -1   2  15     1720.22     1873.36     62.89 o
   0   2  15     2192.33     2053.74    117.27 o
   1   2  15      338.48      407.33     32.14 o
   2   2  15     1069.25     1145.81     72.47 o
   3   2  15      536.20      523.14     34.61 o
   4   2  15     6958.00     7809.20    298.31 o
   5   2  15      625.21      708.60     40.35 o
   6   2  15     1144.41     1200.02     85.26 o
   7   2  15      135.06      162.66     49.01 o
   8   2  15        2.47      -13.75     36.08 o
   9   2  15      204.26      150.36     42.87 o
  10   2  15      234.87      218.21     58.74 o
  11   2  15      119.44      214.08    147.64 o
 -11   3  15      165.16      193.99     84.77 o
 -10   3  15      224.43      225.22     27.63 o
  -9   3  15     1521.54     1760.30     60.35 o
  -8   3  15      687.45      678.26     38.45 o
  -7   3  15     2005.97     2044.22     81.01 o
  -6   3  15      701.66      690.21     43.69 o
  -5   3  15      235.29      205.13     20.07 o
  -4   3  15     1457.61     1412.72     44.76 o
  -3   3  15     1451.19     1365.44     67.72 o
  -2   3  15      290.64      353.55     22.39 o
  -1   3  15     4711.31     4797.05    210.14 o
   0   3  15     5229.63     5111.77    226.18 o
   1   3  15     2262.59     2321.69    104.82 o
   2   3  15     6783.14     7365.32    257.20 o
   3   3  15     1778.78     1922.47     62.19 o
   4   3  15      180.35      206.29     28.15 o
   5   3  15        6.53      -20.44     23.78 o
   6   3  15     1333.44     1348.58     63.10 o
   7   3  15      649.62      683.67     49.36 o
   8   3  15     2052.49     2174.74    100.33 o
   9   3  15     1715.02     1461.19    182.55 o
  10   3  15      355.02      322.33     56.45 o
  11   3  15      609.35      952.34    251.00 o
 -11   4  15      673.82      754.82     86.96 o
 -10   4  15      185.01      170.65     45.68 o
  -9   4  15       11.67       36.86     37.29 o
  -8   4  15       40.54       32.58     19.02 o
  -7   4  15     1429.00     1370.34     52.89 o
  -6   4  15     2705.80     2608.57    158.84 o
  -5   4  15     7986.65     7964.75    196.02 o
  -4   4  15     6626.94     6808.50    250.78 o
  -3   4  15     7852.51     7790.43    213.62 o
  -2   4  15     5580.42     5541.93    155.48 o
  -1   4  15      353.38      392.78     41.99 o
   0   4  15      469.56      494.16     35.30 o
   1   4  15        6.55       37.22     22.29 o
   2   4  15      175.97      181.90     25.44 o
   3   4  15      437.28      502.44     57.54 o
   4   4  15     1244.16     1293.39     50.07 o
   5   4  15      990.65     1019.22     61.81 o
   6   4  15     2518.66     2809.47    146.23 o
   7   4  15     2196.58     2346.73     97.59 o
   8   4  15      174.23      153.97     38.95 o
   9   4  15       90.83      103.86     47.86 o
  10   4  15      177.32       67.71     56.04 o
  11   4  15      317.17      376.49    221.46 o
 -11   5  15        7.88      -11.81     56.93 o
 -10   5  15      205.41      164.61     43.75 o
  -9   5  15      861.64      960.01     56.38 o
  -8   5  15     1856.62     1930.72    112.90 o
  -7   5  15     2429.16     2474.82     73.32 o
  -6   5  15     2712.70     2736.94     75.38 o
  -5   5  15     1202.93     1184.65     45.35 o
  -4   5  15     1014.59     1037.45     37.30 o
  -3   5  15     2649.76     2507.24     80.86 o
  -2   5  15     1562.01     1605.79    115.83 o
  -1   5  15     2410.64     2412.90    103.27 o
   0   5  15     3019.71     3071.84    127.39 o
   1   5  15      446.05      472.00     30.59 o
   2   5  15     2330.37     2612.45    116.81 o
   3   5  15     1468.42     1496.16     71.66 o
   4   5  15      232.39      187.01     25.44 o
   5   5  15      788.04      741.32     40.73 o
   6   5  15     1389.79     1395.01     88.46 o
   7   5  15     1299.62     1306.05     60.56 o
   8   5  15     1563.72     1786.58     82.16 o
   9   5  15     1636.21     1684.61     88.89 o
  10   5  15      787.36      684.41     94.02 o
 -11   6  15      133.71      141.19     71.56 o
 -10   6  15       71.16      106.47     44.67 o
  -9   6  15        2.47      -34.83     34.83 o
  -8   6  15       35.46       35.70     19.39 o
  -7   6  15      440.90      495.27     51.34 o
  -6   6  15     1762.71     1782.35    130.03 o
  -5   6  15     2315.79     2183.87     60.02 o
  -4   6  15     4249.70     4366.09    100.39 o
  -3   6  15     5077.78     4992.24     84.55 o
  -2   6  15     4221.49     4256.38    203.68 o
  -1   6  15      797.63      833.57     53.77 o
   0   6  15      861.14      833.80     48.61 o
   1   6  15     1064.77     1045.58     47.48 o
   2   6  15      104.63      111.11     25.56 o
   3   6  15     2008.54     2266.69    130.96 o
   4   6  15     1426.63     1486.69     67.14 o
   5   6  15      801.44      858.57     54.35 o
   6   6  15     1249.18     1255.24     61.81 o
   7   6  15      130.85       65.56     74.58 o
   8   6  15        0.98       -9.57     32.54 o
   9   6  15       28.35        7.02     44.79 o
  10   6  15       22.29      -73.70     73.70 o
 -11   7  15        5.84     -110.73    125.49 o
 -10   7  15      160.89      241.76     62.64 o
  -9   7  15       55.41      138.72     39.06 o
  -8   7  15      296.06      255.05     44.99 o
  -7   7  15      144.58      128.68     23.09 o
  -6   7  15      165.44      146.77     24.25 o
  -5   7  15      175.07      129.79     37.29 o
  -4   7  15       79.27       51.82     19.50 o
  -3   7  15      221.88      222.09     17.33 o
  -2   7  15        1.20       -4.55     26.77 o
  -1   7  15       23.95      -14.76     17.05 o
   0   7  15     1902.81     1927.33    125.29 o
   1   7  15     4269.91     4546.33    220.66 o
   2   7  15      893.13      914.68     64.19 o
   3   7  15      726.56      688.08     64.04 o
   4   7  15       70.85       86.12     25.57 o
   5   7  15     1213.45     1421.73    126.08 o
   6   7  15      400.71      411.19     49.70 o
   7   7  15     1503.79     1712.98    149.66 o
   8   7  15       50.38       18.45     47.21 o
   9   7  15       76.09       83.15     61.71 o
  10   7  15      255.45      184.55    155.02 o
 -10   8  15        2.10       94.60     48.47 o
  -9   8  15       33.01        8.71     40.92 o
  -8   8  15      160.20      115.35     48.29 o
  -7   8  15        0.12      -27.95     36.35 o
  -6   8  15       30.33       23.33     30.17 o
  -5   8  15       56.48       17.97     25.57 o
  -4   8  15      345.38      363.77     33.03 o
  -3   8  15      185.66      221.95     24.15 o
  -2   8  15      191.12      158.27     18.89 o
  -1   8  15     2595.82     2600.98     70.98 o
   0   8  15      143.75      141.90     22.49 o
   1   8  15      447.30      483.13     54.71 o
   2   8  15       11.15      -22.49     22.49 o
   3   8  15      913.21      958.09     51.81 o
   4   8  15       13.92      -26.77     26.77 o
   5   8  15      184.76      154.49     40.15 o
   6   8  15      145.32      141.54     37.88 o
   7   8  15      205.93      188.77     40.77 o
   8   8  15        1.65      -59.86     59.86 o
   9   8  15      207.14      234.75     85.99 o
  10   8  15       17.21      -91.23     91.23 o
 -10   9  15       27.02       38.47     83.15 o
  -9   9  15      193.38      132.56     87.07 o
  -8   9  15        0.98       11.68     30.34 o
  -7   9  15       60.93       19.94     26.84 o
  -6   9  15      101.68       69.24     44.58 o
  -5   9  15       67.00       66.00     24.06 o
  -4   9  15       17.82       14.24     17.65 o
  -3   9  15        8.75       37.17     44.75 o
  -2   9  15       54.12       23.49     16.89 o
  -1   9  15      204.22      195.16     49.48 o
   0   9  15      314.07      304.60     29.84 o
   1   9  15       80.55       55.68     32.12 o
   2   9  15      717.61      699.86     45.33 o
   3   9  15       77.85       81.49     35.35 o
   4   9  15       62.77       16.96     29.56 o
   5   9  15      231.71      196.86     37.88 o
   6   9  15      223.50      134.28     40.35 o
   7   9  15        8.37      -20.32     65.69 o
   8   9  15        0.15       36.91     52.82 o
   9   9  15       53.44       38.46     75.20 o
 -10  10  15       26.58      -76.23     76.23 o
  -9  10  15        8.69       26.38     54.74 o
  -8  10  15       44.79       30.77     43.10 o
  -7  10  15       53.71       26.66     34.47 o
  -6  10  15       68.50       95.26     41.55 o
  -5  10  15      179.49      159.40     33.03 o
  -4  10  15      170.01      161.77     18.67 o
  -3  10  15      332.94      348.22     23.80 o
  -2  10  15     1485.99     1462.53     44.91 o
  -1  10  15      114.16       76.09     34.26 o
   0  10  15      816.73      744.55     39.12 o
   1  10  15       27.61       67.83     21.78 o
   2  10  15     1416.66     1533.78     90.01 o
   3  10  15      742.93      784.22     64.00 o
   4  10  15     2775.48     2883.34    169.55 o
   5  10  15      202.66      165.28     65.06 o
   6  10  15      542.35      639.98     85.81 o
   7  10  15      185.04      118.44     38.30 o
   8  10  15       10.49       -7.38     56.02 o
   9  10  15      131.87       25.94     69.22 o
  -9  11  15      477.88      441.44     94.76 o
  -8  11  15      423.09      472.26     71.47 o
  -7  11  15      545.81      476.85     51.48 o
  -6  11  15      400.62      333.51     50.08 o
  -5  11  15      178.38      261.53     39.67 o
  -4  11  15      307.51      367.23    120.93 o
  -3  11  15        2.38      -14.65     17.06 o
  -2  11  15      243.51      158.97     44.83 o
  -1  11  15     1986.31     2036.65     99.57 o
   0  11  15     2354.66     2377.65    126.98 o
   1  11  15     2527.79     2674.36    219.53 o
   2  11  15     1684.68     1585.79    127.48 o
   3  11  15     1122.35     1120.36     82.24 o
   4  11  15       39.11       36.11     29.56 o
   5  11  15      112.63      108.41     34.91 o
   6  11  15      217.84      207.10     55.58 o
   7  11  15      141.70      156.87     47.98 o
   8  11  15      292.06      250.99    143.95 o
   9  11  15      415.90      343.28    130.50 o
  -9  12  15       12.18       79.86     69.17 o
  -8  12  15       18.15       68.91     46.59 o
  -7  12  15       78.36       61.11     38.16 o
  -6  12  15      629.60      686.89     56.45 o
  -5  12  15     1077.11     1179.99     64.63 o
  -4  12  15     1828.54     1921.28     96.59 o
  -3  12  15     3091.54     3215.93    110.00 o
  -2  12  15     1872.75     1892.53    131.10 o
  -1  12  15     1109.67     1103.89     72.24 o
   0  12  15        8.32       28.78     34.98 o
   1  12  15       67.15       25.46     24.86 o
   2  12  15      453.67      426.26     61.36 o
   3  12  15     1415.43     1507.85     93.61 o
   4  12  15      996.37     1002.09     57.40 o
   5  12  15     1414.68     1332.45    131.46 o
   6  12  15      753.74      715.43    114.43 o
   7  12  15      453.94      315.49    262.07 o
   8  12  15      198.37      165.15     88.05 o
  -8  13  15     1045.00     1265.54    137.60 o
  -7  13  15      935.59     1019.66    148.12 o
  -6  13  15      809.96      851.81     75.16 o
  -5  13  15      326.44      372.13     53.47 o
  -4  13  15        0.12      -12.21     34.83 o
  -3  13  15      206.34      154.95     34.10 o
  -2  13  15     1182.01     1213.28     63.25 o
  -1  13  15     1337.58     1384.20     65.21 o
   0  13  15      897.37      900.74     87.01 o
   1  13  15     1198.75     1097.34     65.05 o
   2  13  15      736.50      618.31     56.12 o
   3  13  15      289.55      248.69     69.06 o
   4  13  15      206.07      201.19     40.46 o
   5  13  15       21.49       64.33     73.82 o
   6  13  15        8.84       16.98     40.71 o
   7  13  15      496.44      618.64    155.03 o
   8  13  15      701.79      611.00    121.81 o
  -8  14  15        2.25      -44.97     90.86 o
  -7  14  15       36.95      -62.15     62.15 o
  -6  14  15      889.50      890.27     81.06 o
  -5  14  15      643.68      570.04    146.54 o
  -4  14  15     1395.03     1564.54    158.19 o
  -3  14  15     2263.38     2338.85    139.63 o
  -2  14  15      607.85      531.34     28.77 o
  -1  14  15      487.84      572.74     39.12 o
   0  14  15        2.76      -18.64     25.56 o
   1  14  15       33.93      -21.89     31.26 o
   2  14  15       44.18       50.95     48.55 o
   3  14  15      458.23      545.85     54.05 o
   4  14  15        2.84       27.28     28.89 o
   5  14  15      565.10      607.45    158.72 o
   6  14  15      462.58      313.19    132.88 o
   7  14  15      258.93      154.10    103.35 o
  -7  15  15       19.42      -42.10     82.33 o
  -6  15  15       71.37       25.60     67.04 o
  -5  15  15      243.21      138.39     72.64 o
  -4  15  15        6.33      -55.63     55.63 o
  -3  15  15       48.06       64.65     47.84 o
  -2  15  15      166.13      133.66     42.62 o
  -1  15  15      160.05      180.54     46.03 o
   0  15  15      341.75      278.73     36.72 o
   1  15  15      541.11      620.35     62.69 o
   2  15  15       55.95       21.34     33.56 o
   3  15  15       72.36       55.36    140.26 o
   4  15  15        1.99      -14.76     70.13 o
   5  15  15      129.66       81.20     49.43 o
   6  15  15       10.79       39.29    118.11 o
   7  15  15      178.34      158.40     78.54 o
  -6  16  15       42.71      100.12     94.24 o
  -5  16  15       20.20      -67.31     95.49 o
  -4  16  15       31.27       47.86     58.26 o
  -3  16  15      276.18      202.88     56.09 o
  -2  16  15       98.62       24.56     28.27 o
  -1  16  15      393.21      491.06     79.14 o
   0  16  15      134.19       50.27     34.91 o
   1  16  15       21.43       36.46     34.40 o
   2  16  15        1.40      -23.15     47.98 o
   3  16  15       79.31       62.89     84.89 o
   4  16  15        5.67       41.58    136.56 o
   5  16  15       11.69      -95.25    147.64 o
   6  16  15        0.07       40.24     77.80 o
  -6  17  15       51.04      125.49    191.93 o
  -5  17  15        1.07      121.80    120.05 o
  -4  17  15        9.98       -2.62     85.87 o
  -3  17  15       48.22       16.80    119.57 o
  -2  17  15      190.19       71.71     54.62 o
  -1  17  15       76.98       42.76     58.80 o
   0  17  15        1.27       -3.69     39.15 o
   1  17  15        0.18        8.87     43.85 o
   2  17  15        8.06      -45.97     46.83 o
   3  17  15       21.32       51.67     51.27 o
   4  17  15      225.35      121.80    136.57 o
   5  17  15        0.44      -39.45    118.11 o
  -4  18  15       27.10      148.38     79.76 o
  -3  18  15       46.38      -36.50     94.05 o
  -2  18  15       71.21       50.85     69.17 o
  -1  18  15      107.80      184.00     66.91 o
   0  18  15       15.88      -53.11     55.34 o
   1  18  15      107.55       64.09     49.39 o
   2  18  15      125.92       63.03     66.44 o
   3  18  15      274.69      211.46     66.65 o
   4  18  15       65.99       22.15     68.14 o
  -3  19  15       33.36      251.64    117.36 o
  -2  19  15       87.09      169.61    109.97 o
  -1  19  15      166.49      141.84    239.92 o
   0  19  15      440.66      556.26    276.84 o
   1  19  15      842.14      810.42    157.95 o
   2  19  15      114.30       74.11     57.91 o
 -11   0  16      289.61      216.54     92.23 o
 -10   0  16        4.14       -7.38     36.54 o
  -9   0  16       18.12       72.11     33.63 o
  -8   0  16     1781.18     2037.33    110.76 o
  -7   0  16      508.77      607.49     49.39 o
  -6   0  16     1243.35     1302.03     72.39 o
  -5   0  16     1436.10     1483.05     73.73 o
  -4   0  16      134.14      171.59     47.98 o
  -3   0  16    11308.29    11424.73    298.54 o
  -2   0  16       92.05      169.76     70.13 o
  -1   0  16      621.21      559.10     55.37 o
   0   0  16      831.19      800.63     81.22 o
   1   0  16     8690.77     9419.44    573.28 o
   2   0  16     6496.12     7155.78    399.22 o
   3   0  16    16679.53    18197.09    896.53 o
   4   0  16    12536.07    13477.62    387.42 o
   5   0  16     3793.09     4150.84    156.45 o
   6   0  16       28.75       -4.70     28.35 o
   7   0  16      386.25      342.64     67.26 o
   8   0  16        6.40       25.84     41.76 o
   9   0  16       11.78      -62.75     62.75 o
  10   0  16      282.35      121.01    107.04 o
 -11   1  16      472.67      441.71     63.93 o
 -10   1  16     1235.55     1358.14     69.27 o
  -9   1  16      869.06     1027.65     47.78 o
  -8   1  16     1153.32     1175.43     51.28 o
  -7   1  16     1311.27     1386.51     49.12 o
  -6   1  16       77.36       50.95     22.38 o
  -5   1  16      546.44      569.96     29.79 o
  -4   1  16      133.45      142.93     21.48 o
  -3   1  16     2343.23     2314.25     64.69 o
  -2   1  16     2322.26     2289.09     88.48 o
  -1   1  16     7340.45     7414.51    187.85 o
   0   1  16     3558.29     3908.23    209.01 o
   1   1  16     2626.82     2619.24     79.96 o
   2   1  16      984.75     1081.26     66.07 o
   3   1  16      797.45      868.22     42.63 o
   4   1  16       31.32       36.64     22.92 o
   5   1  16      726.04      792.96     79.92 o
   6   1  16     1554.87     1638.48     73.32 o
   7   1  16     2861.00     2903.49    187.79 o
   8   1  16     2224.60     2435.83    150.29 o
   9   1  16      593.78      518.00     57.96 o
  10   1  16      496.98      358.46     84.67 o
 -11   2  16       61.95       -4.53     43.44 o
 -10   2  16       10.73      -21.68     21.68 o
  -9   2  16       90.40       77.10     26.64 o
  -8   2  16      204.15      187.61     26.45 o
  -7   2  16      935.40      939.50     47.95 o
  -6   2  16     1183.31     1264.35     66.07 o
  -5   2  16     1124.96     1127.35     62.20 o
  -4   2  16     1642.50     1601.19     47.76 o
  -3   2  16      951.24     1010.36     38.30 o
  -2   2  16      104.21       95.81     20.49 o
  -1   2  16      424.37      441.49     64.36 o
   0   2  16     2146.61     2183.72     86.35 o
   1   2  16     3371.50     3492.64     91.14 o
   2   2  16     1558.97     1626.58     73.54 o
   3   2  16     2894.09     2950.23    141.80 o
   4   2  16     4269.52     4434.01    201.56 o
   5   2  16      687.50      652.81     44.89 o
   6   2  16     2043.52     2122.81     97.00 o
   7   2  16      529.32      531.72     50.79 o
   8   2  16      188.82      148.30     40.68 o
   9   2  16        0.27      -26.27     35.95 o
  10   2  16      133.03       87.96     58.88 o
 -11   3  16       61.67       53.78     72.69 o
 -10   3  16       75.26      121.96     42.51 o
  -9   3  16      407.98      346.45     56.32 o
  -8   3  16      414.07      493.29     42.62 o
  -7   3  16      784.31      829.69     40.80 o
  -6   3  16      193.28      260.57     24.70 o
  -5   3  16        6.83       10.88     19.02 o
  -4   3  16        1.00       -7.70     15.97 o
  -3   3  16      322.64      313.76     24.86 o
  -2   3  16     3136.66     3104.44     90.10 o
  -1   3  16      268.87      244.20     23.55 o
   0   3  16       52.48       15.29     46.88 o
   1   3  16       49.78       29.53     17.37 o
   2   3  16       65.69       17.22     21.31 o
   3   3  16      160.92      152.20     26.75 o
   4   3  16       25.22       60.92     22.14 o
   5   3  16      580.23      541.46     39.01 o
   6   3  16      117.14      149.66     31.21 o
   7   3  16       65.68       21.58     35.35 o
   8   3  16      400.24      334.74     51.74 o
   9   3  16      618.34      544.93    149.32 o
  10   3  16       76.56       46.23     61.26 o
 -11   4  16       12.61        6.90     59.46 o
 -10   4  16        6.98       23.06     33.49 o
  -9   4  16       15.95      -18.42     26.18 o
  -8   4  16      129.02      169.68     47.92 o
  -7   4  16      436.49      346.96     46.88 o
  -6   4  16       64.08       76.63     57.54 o
  -5   4  16      297.65      284.16     23.55 o
  -4   4  16      921.02      940.52     39.51 o
  -3   4  16      634.67      577.33     27.67 o
  -2   4  16       34.64       54.52     44.17 o
  -1   4  16      157.66      149.76     24.06 o
   0   4  16       88.22       87.64     23.17 o
   1   4  16        8.71      -15.07     23.77 o
   2   4  16      196.34      149.27     24.83 o
   3   4  16      164.90      122.94     24.74 o
   4   4  16        4.77        6.69     20.62 o
   5   4  16      112.41      133.36     26.75 o
   6   4  16      137.75       70.58     25.54 o
   7   4  16      111.93       83.80     38.36 o
   8   4  16       41.88       72.48     37.00 o
   9   4  16       26.67      -52.17     59.81 o
  10   4  16        0.57      118.11    140.25 o
 -11   5  16        4.77       -3.99     59.73 o
 -10   5  16       90.06      109.30     44.34 o
  -9   5  16       59.89       78.03     28.91 o
  -8   5  16       71.72       93.72     28.21 o
  -7   5  16      307.86      286.47     30.98 o
  -6   5  16        0.03       10.42     20.19 o
  -5   5  16      216.52      161.66     25.66 o
  -4   5  16      556.98      524.23     24.70 o
  -3   5  16     1665.12     1662.87     79.74 o
  -2   5  16      512.46      528.39     47.98 o
  -1   5  16     2245.20     2322.95     59.72 o
   0   5  16        0.64       11.13     24.49 o
   1   5  16       62.97       74.67     21.30 o
   2   5  16      307.93      313.18     33.17 o
   3   5  16       84.33       58.80     27.70 o
   4   5  16      529.44      526.86     75.66 o
   5   5  16       25.37        0.67     27.70 o
   6   5  16       34.65       12.14     56.47 o
   7   5  16      460.35      449.98     53.28 o
   8   5  16      468.63      514.40     60.77 o
   9   5  16       46.70       -5.70     42.72 o
  10   5  16       14.08       54.90     72.32 o
 -10   6  16        7.76      -40.41     40.41 o
  -9   6  16      191.48      165.83     41.55 o
  -8   6  16      285.31      270.43     32.86 o
  -7   6  16      282.00      253.34     28.43 o
  -6   6  16      886.51      848.18     40.66 o
  -5   6  16     2194.37     2331.87     63.74 o
  -4   6  16      996.96      989.44     31.23 o
  -3   6  16      892.36      914.38     45.51 o
  -2   6  16      147.55      113.08     22.06 o
  -1   6  16      114.22      114.37     21.06 o
   0   6  16      283.72      251.82     34.99 o
   1   6  16     2571.19     2785.82    176.14 o
   2   6  16     1170.23     1188.23     64.52 o
   3   6  16      787.99      835.38     44.71 o
   4   6  16     1253.67     1427.21     58.23 o
   5   6  16      324.28      281.33     43.92 o
   6   6  16     1574.56     1698.42     91.69 o
   7   6  16        0.75      -10.86     32.03 o
   8   6  16       27.71       84.57     61.80 o
   9   6  16        0.36       25.08     63.68 o
  10   6  16      192.46      369.10    177.17 o
 -10   7  16      467.12      413.57     71.56 o
  -9   7  16      462.73      509.29     57.53 o
  -8   7  16      696.10      775.13     52.51 o
  -7   7  16     1107.45     1274.29     75.66 o
  -6   7  16        1.91      -20.57     20.57 o
  -5   7  16        1.52      -17.06     17.06 o
  -4   7  16      158.00      135.04     24.56 o
  -3   7  16     2683.09     2652.56    132.55 o
  -2   7  16     1311.79     1440.54     67.71 o
  -1   7  16     3669.56     3906.92    104.74 o
   0   7  16     1525.63     1596.70     59.71 o
   1   7  16     1342.12     1409.17    113.40 o
   2   7  16      175.42      227.27     31.27 o
   3   7  16      147.49       88.58     28.19 o
   4   7  16      538.50      481.99     69.10 o
   5   7  16     1454.24     1522.06     74.92 o
   6   7  16     1311.11     1350.67    222.88 o
   7   7  16      587.37      555.24     86.64 o
   8   7  16      856.07      990.79    218.91 o
   9   7  16      578.64      659.31    225.17 o
  10   7  16      527.33      568.44    199.32 o
 -10   8  16       47.29       85.44     64.53 o
  -9   8  16       15.78       51.92     81.97 o
  -8   8  16      404.97      471.19     60.60 o
  -7   8  16     1131.76     1197.93     64.47 o
  -6   8  16      982.39     1009.05     56.12 o
  -5   8  16     1205.38     1342.89     72.47 o
  -4   8  16      638.28      744.86     35.78 o
  -3   8  16      212.13      250.28     30.04 o
  -2   8  16      190.40      212.93     20.45 o
  -1   8  16      238.81      226.17     24.86 o
   0   8  16       28.85       11.72     22.49 o
   1   8  16     2092.51     2132.59    139.65 o
   2   8  16     4604.90     4985.53    299.98 o
   3   8  16     5328.35     5668.37    360.41 o
   4   8  16     4757.51     5110.98    310.42 o
   5   8  16     2064.85     2305.87    166.65 o
   6   8  16      879.32      928.13    148.42 o
   7   8  16      121.41       43.14     41.00 o
   8   8  16        0.76       39.37     66.02 o
   9   8  16       11.28      -59.85    158.71 o
 -10   9  16      580.52      662.13    107.34 o
  -9   9  16      509.07      708.71    100.16 o
  -8   9  16      720.94      744.85     92.71 o
  -7   9  16      313.80      307.75     46.13 o
  -6   9  16      114.62      137.74     30.94 o
  -5   9  16        1.45       29.36     18.20 o
  -4   9  16        1.60       -4.36     17.06 o
  -3   9  16      590.76      563.02     62.36 o
  -2   9  16     1108.73     1110.81     47.76 o
  -1   9  16     1538.95     1550.39     59.38 o
   0   9  16     4660.08     5239.56    351.58 o
   1   9  16     1501.30     1575.97     86.28 o
   2   9  16      919.61      807.45     91.60 o
   3   9  16      150.79      111.09     35.70 o
   4   9  16      446.24      438.44     46.64 o
   5   9  16      925.16      997.84     65.86 o
   6   9  16     1576.70     1572.78     87.01 o
   7   9  16     1212.87     1234.48    144.79 o
   8   9  16      591.89      303.28     93.96 o
   9   9  16      444.25      366.15     87.57 o
  -9  10  16      123.13      137.05     82.53 o
  -8  10  16       65.74       48.57     51.14 o
  -7  10  16      145.01      137.57     47.19 o
  -6  10  16      642.31      726.02     64.27 o
  -5  10  16      747.77      748.89     47.55 o
  -4  10  16      612.94      669.86     66.07 o
  -3  10  16       86.48       76.77     21.97 o
  -2  10  16      171.40      138.85     25.77 o
  -1  10  16       36.67       43.24     21.48 o
   0  10  16      653.29      726.37     40.10 o
   1  10  16      893.19      858.60     70.84 o
   2  10  16     2420.83     2545.74     96.25 o
   3  10  16     1831.09     1674.13     74.33 o
   4  10  16     2648.97     2704.85    100.54 o
   5  10  16     1656.76     1897.60    191.46 o
   6  10  16      103.66      106.92     37.32 o
   7  10  16      417.72      265.76     59.06 o
   8  10  16       44.96        2.46    177.16 o
   9  10  16      122.78      109.39     76.91 o
  -9  11  16      188.48      115.32    118.98 o
  -8  11  16      368.47      372.28     70.48 o
  -7  11  16      271.14      243.67     68.18 o
  -6  11  16      549.03      584.68    133.20 o
  -5  11  16       19.74       31.27     31.92 o
  -4  11  16      144.73      139.59     43.69 o
  -3  11  16      155.08      174.12     22.59 o
  -2  11  16      960.34      998.99     46.45 o
  -1  11  16        1.56        6.49     29.37 o
   0  11  16      472.67      440.09     34.41 o
   1  11  16       34.82       22.40     25.56 o
   2  11  16       84.14       87.91     33.77 o
   3  11  16        2.29      -13.94     27.65 o
   4  11  16      293.64      280.77     39.96 o
   5  11  16      111.37       66.12     47.05 o
   6  11  16      172.83      134.80     88.58 o
   7  11  16      791.01      737.00     95.98 o
   8  11  16       71.22       59.55     70.27 o
  -9  12  16       14.90       88.58    162.40 o
  -8  12  16       52.48       21.44     54.07 o
  -7  12  16        9.92      -44.35     68.19 o
  -6  12  16       12.49      107.83     46.92 o
  -5  12  16       19.43        4.37     35.77 o
  -4  12  16      316.29      324.92     42.17 o
  -3  12  16        9.62        3.02     20.24 o
  -2  12  16       67.87       67.93     13.52 o
  -1  12  16      500.59      430.21     62.16 o
   0  12  16      850.50      889.17     44.48 o
   1  12  16       82.69       35.36     52.56 o
   2  12  16      109.67       64.07     30.00 o
   3  12  16        0.19      -42.04     42.04 o
   4  12  16        6.36       47.10     49.38 o
   5  12  16      365.94      347.19     70.13 o
   6  12  16        3.82      -18.79     41.47 o
   7  12  16      402.37      266.54     80.43 o
   8  12  16       78.96       -2.46     95.96 o
  -8  13  16        0.03       42.72     70.71 o
  -7  13  16        2.04       25.21     68.19 o
  -6  13  16       34.70      -43.68     43.68 o
  -5  13  16       81.99      137.74     61.46 o
  -4  13  16      163.54      210.83     54.34 o
  -3  13  16      144.69      129.38     23.78 o
  -2  13  16       91.25       61.81     21.97 o
  -1  13  16      404.72      356.82     36.72 o
   0  13  16       52.97       65.42     26.77 o
   1  13  16       54.05      128.62     33.56 o
   2  13  16      247.25      301.78     51.99 o
   3  13  16        5.24      -32.23     32.23 o
   4  13  16      295.81      252.39     55.19 o
   5  13  16        1.76       51.67     99.65 o
   6  13  16        0.02       23.99     66.44 o
   7  13  16        8.79      -59.05     62.75 o
  -7  14  16      153.40       69.05     82.40 o
  -6  14  16      323.11      225.93     62.64 o
  -5  14  16      675.92      605.30     60.12 o
  -4  14  16      453.91      404.45     76.93 o
  -3  14  16      142.88      145.40     45.17 o
  -2  14  16        3.94        8.61     18.85 o
  -1  14  16        9.12      -18.26     35.62 o
   0  14  16       35.27       38.01     38.02 o
   1  14  16        9.31       58.41     35.07 o
   2  14  16       22.46      -15.35     36.39 o
   3  14  16       96.69      126.84    151.33 o
   4  14  16       83.58      -64.09     92.27 o
   5  14  16      196.06       88.88     57.91 o
   6  14  16       98.17      193.27     76.91 o
   7  14  16       47.73       94.12     75.96 o
  -7  15  16       76.02       75.51     77.87 o
  -6  15  16      109.04      157.64     84.08 o
  -5  15  16       62.50       52.24     64.24 o
  -4  15  16      370.09      360.11     69.22 o
  -3  15  16      779.77      697.61     71.78 o
  -2  15  16     1371.88     1357.14    129.12 o
  -1  15  16      603.98      515.81     43.36 o
   0  15  16      380.84      366.16     47.92 o
   1  15  16      624.44      516.54     59.22 o
   2  15  16      107.42      121.06    110.73 o
   3  15  16       31.95       27.20     44.63 o
   4  15  16        2.26       51.34     46.82 o
   5  15  16        0.38      -19.93     49.43 o
   6  15  16      216.81       43.83     79.20 o
  -6  16  16      331.31      330.12     97.31 o
  -5  16  16      251.29      171.46     62.12 o
  -4  16  16      568.84      460.96    230.45 o
  -3  16  16      149.76      113.34     50.00 o
  -2  16  16      139.61      182.46     70.09 o
  -1  16  16       51.02       31.17     35.19 o
   0  16  16      201.34      232.26     68.66 o
   1  16  16      230.13      127.10     99.66 o
   2  16  16      691.11      708.99    280.54 o
   3  16  16      521.09      414.12    166.10 o
   4  16  16      313.03      377.09    225.16 o
   5  16  16      604.84      532.83    109.19 o
  -5  17  16       11.83       57.97    109.87 o
  -4  17  16       22.51      -60.42     60.42 o
  -3  17  16       81.99      109.56     56.17 o
  -2  17  16      799.08      595.11    155.04 o
  -1  17  16      294.21      191.08     55.31 o
   0  17  16      747.01      651.48     99.61 o
   1  17  16      738.49      657.57    151.34 o
   2  17  16      289.78      149.75     60.04 o
   3  17  16      163.65      210.39     61.87 o
   4  17  16      150.43      330.39     95.97 o
  -4  18  16      258.57      125.50    140.26 o
  -3  18  16        7.55      -45.81     70.00 o
  -2  18  16      141.54      193.53     93.95 o
  -1  18  16        0.58        0.00     76.91 o
   0  18  16       37.37       81.63     77.77 o
   1  18  16       97.94       35.63     73.82 o
   2  18  16      515.40      392.63    225.16 o
   3  18  16      480.91      352.85     74.33 o
  -1  19  16       44.46      -86.91     86.91 o
   0  19  16      108.03      237.28     88.58 o
 -11   1  17       50.66        1.85    147.64 o
 -10   1  17      286.37      369.04     43.69 o
  -9   1  17        6.37       13.04     22.40 o
  -8   1  17        0.07        5.89     22.14 o
  -7   1  17      267.11      315.23     37.93 o
  -6   1  17      114.67      133.17     23.44 o
  -5   1  17      223.38      232.75     23.30 o
  -4   1  17      741.03      665.32     35.08 o
  -3   1  17      233.15      208.80     24.51 o
  -2   1  17     2040.31     1872.60     57.56 o
  -1   1  17      348.12      347.59     28.27 o
   0   1  17     1599.73     1717.11     49.36 o
   1   1  17      828.03      868.51     67.14 o
   2   1  17       14.70       -0.75     22.14 o
   3   1  17       66.30       86.17     29.83 o
   4   1  17      287.22      265.19     32.17 o
   5   1  17      218.66      203.81     37.53 o
   6   1  17      307.14      301.85     36.63 o
   7   1  17      299.21      299.49     55.56 o
   8   1  17       31.99      -27.02     42.62 o
   9   1  17       35.42      -32.60     45.07 o
  10   1  17        1.24      -52.54     59.69 o
 -11   2  17       13.60       60.58     66.12 o
 -10   2  17        7.27       -7.24     38.03 o
  -9   2  17      361.87      390.62     38.45 o
  -8   2  17      607.69      686.45     67.09 o
  -7   2  17      681.75      716.36     72.39 o
  -6   2  17     1741.38     1806.45     63.17 o
  -5   2  17      153.87      135.39     23.30 o
  -4   2  17        3.52      -19.55     19.55 o
  -3   2  17       16.22       25.55     19.55 o
  -2   2  17       67.15       50.75     18.89 o
  -1   2  17      159.32      149.82     21.24 o
   0   2  17     3925.11     3963.72    156.76 o
   1   2  17      656.13      699.44     44.76 o
   2   2  17      821.23      824.97     43.36 o
   3   2  17     6390.24     6859.11    248.59 o
   4   2  17     1395.61     1490.74     56.79 o
   5   2  17      899.98      894.03     46.78 o
   6   2  17       24.55        3.68     26.75 o
   7   2  17      546.64      473.69     48.40 o
   8   2  17      186.29      209.95     45.30 o
   9   2  17      691.81      741.52     67.68 o
  10   2  17       15.60      -66.11     66.11 o
 -11   3  17      194.36      257.03     85.07 o
 -10   3  17      667.99      654.69     71.39 o
  -9   3  17       35.36       47.79     26.58 o
  -8   3  17      171.81      178.42     31.54 o
  -7   3  17      109.03       78.56     24.15 o
  -6   3  17        0.64        1.44     19.60 o
  -5   3  17     1471.50     1433.34     49.91 o
  -4   3  17     5500.27     5274.13    153.87 o
  -3   3  17     1933.64     2026.98     60.09 o
  -2   3  17    10618.06    10649.18    250.97 o
  -1   3  17     4861.92     5140.88    109.86 o
   0   3  17     2444.45     2507.08    202.55 o
   1   3  17     1907.23     1949.85     66.02 o
   2   3  17      109.09       80.35     23.78 o
   3   3  17       52.44       42.02     23.78 o
   4   3  17      484.08      515.88     39.93 o
   5   3  17      573.68      576.01     41.51 o
   6   3  17      315.95      362.08     38.63 o
   7   3  17     2078.16     2266.51     95.26 o
   8   3  17      419.37      386.58     55.68 o
   9   3  17       64.70       65.16     38.56 o
  10   3  17       79.24      216.60     99.48 o
 -10   4  17        5.94      -47.50     47.50 o
  -9   4  17       72.50       47.46     28.14 o
  -8   4  17      603.25      710.27     47.51 o
  -7   4  17      912.42      936.16     50.35 o
  -6   4  17     4285.36     4498.25    191.94 o
  -5   4  17     2164.81     2225.38    117.59 o
  -4   4  17      899.87      855.58     71.15 o
  -3   4  17      325.09      317.56     31.35 o
  -2   4  17     2716.47     2673.45    113.24 o
  -1   4  17     1232.55     1364.34     49.03 o
   0   4  17     4208.01     4488.12    172.77 o
   1   4  17     2065.15     2214.19     76.34 o
   2   4  17     1946.28     2195.72     85.64 o
   3   4  17     2047.45     2161.75    129.45 o
   4   4  17      793.81      801.36     46.31 o
   5   4  17     3608.51     3732.44    110.29 o
   6   4  17       15.50        5.83     28.64 o
   7   4  17        8.52       56.35     30.55 o
   8   4  17      255.62      124.57     48.48 o
   9   4  17      864.14      759.45     89.67 o
  10   4  17      528.99      390.06    136.57 o
 -10   5  17      164.31      120.61     47.18 o
  -9   5  17      205.38      176.12     36.58 o
  -8   5  17      311.37      286.60     63.24 o
  -7   5  17        4.19      -17.67     27.40 o
  -6   5  17      277.35      232.56     29.48 o
  -5   5  17     1995.07     1871.05     49.38 o
  -4   5  17     4453.51     4672.36    235.78 o
  -3   5  17     4071.31     4409.99    160.36 o
  -2   5  17     4478.95     4479.57    205.05 o
  -1   5  17     8037.21     8338.89    341.09 o
   0   5  17     1987.54     1926.65     87.41 o
   1   5  17      861.02      848.73     55.32 o
   2   5  17      172.41      188.20     28.12 o
   3   5  17        2.89        8.39     20.05 o
   4   5  17       21.65       32.32     24.84 o
   5   5  17      981.52     1121.73     59.68 o
   6   5  17      468.45      377.97     40.35 o
   7   5  17     1582.92     1537.85    104.44 o
   8   5  17      541.73      514.92     61.00 o
   9   5  17      130.17      133.00     57.69 o
  10   5  17       85.08       26.65    155.02 o
 -10   6  17        2.76       41.11     52.66 o
  -9   6  17       62.79      -30.68     32.38 o
  -8   6  17      374.70      437.01     40.28 o
  -7   6  17      513.08      499.30     36.38 o
  -6   6  17      479.49      437.63     33.56 o
  -5   6  17      715.27      764.75     67.13 o
  -4   6  17      780.81      786.81     37.45 o
  -3   6  17       61.85       43.37     18.89 o
  -2   6  17      456.48      449.40     27.67 o
  -1   6  17      272.72      285.30     38.89 o
   0   6  17       44.02       17.53     27.19 o
   1   6  17     3986.54     4216.48    139.79 o
   2   6  17     4399.85     4687.81    392.45 o
   3   6  17      904.10     1029.98     66.07 o
   4   6  17     2065.35     2316.31    107.31 o
   5   6  17      246.71      250.09     34.92 o
   6   6  17       11.10       40.54     31.45 o
   7   6  17      151.65       94.09     36.23 o
   8   6  17      182.35      226.18     89.50 o
   9   6  17      468.62      345.09    162.41 o
 -10   7  17       42.00       46.90     79.42 o
  -9   7  17      202.95      253.03     53.80 o
  -8   7  17       63.70       55.94     30.90 o
  -7   7  17        1.10       -9.34     23.44 o
  -6   7  17      499.32      559.32     63.93 o
  -5   7  17      531.80      657.74     37.37 o
  -4   7  17      226.85      177.22     34.11 o
  -3   7  17      672.42      665.67     30.61 o
  -2   7  17      372.34      375.46     27.67 o
  -1   7  17     2550.64     2497.44    115.15 o
   0   7  17     2924.83     3204.03    101.36 o
   1   7  17     1012.52      873.02     48.19 o
   2   7  17      857.85      860.91     60.22 o
   3   7  17       48.98       21.04     26.78 o
   4   7  17      405.46      442.53     43.14 o
   5   7  17      247.13      217.09     37.54 o
   6   7  17      620.11      675.58     59.37 o
   7   7  17       20.48       97.95     49.58 o
   8   7  17        7.04      -16.52     39.77 o
   9   7  17        1.31      -84.38     84.38 o
 -10   8  17        0.01        1.38     62.31 o
  -9   8  17        2.56       18.41     44.71 o
  -8   8  17        0.32        3.81     44.23 o
  -7   8  17       86.05      136.27     35.62 o
  -6   8  17       65.93       81.08     26.60 o
  -5   8  17        1.30        0.15     20.24 o
  -4   8  17      245.04      236.76     25.28 o
  -3   8  17       14.30        8.16     12.43 o
  -2   8  17      742.61      700.17     34.41 o
  -1   8  17      604.80      617.66     54.53 o
   0   8  17       47.93        8.12     38.45 o
   1   8  17      233.96      194.32     34.76 o
   2   8  17       81.51       67.01     33.19 o
   3   8  17       22.35       -5.54     26.78 o
   4   8  17     1051.04     1029.73    131.44 o
   5   8  17       95.59       56.02     32.97 o
   6   8  17       35.10       40.60     40.89 o
   7   8  17      193.00      164.81     51.88 o
   8   8  17      163.77      203.87     92.28 o
   9   8  17        7.99      -39.37     85.83 o
  -9   9  17       11.86      -30.73     57.54 o
  -8   9  17       86.68       70.36     49.78 o
  -7   9  17       62.50       23.01     37.05 o
  -6   9  17       41.25        7.23     25.42 o
  -5   9  17      211.51      218.06     35.16 o
  -4   9  17       14.72      -22.59     22.59 o
  -3   9  17      200.22      204.29     26.77 o
  -2   9  17      238.29      216.98     22.19 o
  -1   9  17      595.75      539.36     36.77 o
   0   9  17       43.75        5.45     24.86 o
   1   9  17       13.04      -29.89     29.89 o
   2   9  17      455.62      441.81     45.58 o
   3   9  17       54.70       53.52     36.72 o
   4   9  17      120.17      106.56     35.07 o
   5   9  17      489.36      372.14     47.48 o
   6   9  17       51.38       55.12     72.15 o
   7   9  17      346.41      384.15     68.14 o
   8   9  17       49.98       22.15     47.34 o
   9   9  17      117.66      227.58    114.42 o
  -9  10  17      227.70      143.05     67.33 o
  -8  10  17      448.72      455.51     71.03 o
  -7  10  17      483.46      420.51     85.24 o
  -6  10  17      256.04      167.30     43.35 o
  -5  10  17        9.55       14.37     33.46 o
  -4  10  17      211.41      209.60     23.58 o
  -3  10  17      103.18       70.04     26.77 o
  -2  10  17        8.28       18.38     15.97 o
  -1  10  17      470.28      388.41     30.65 o
   0  10  17       53.87       44.68     23.30 o
   1  10  17      676.28      663.62     61.10 o
   2  10  17     1400.40     1472.23    105.49 o
   3  10  17     2421.50     2652.06     95.84 o
   4  10  17      168.71      140.13     36.51 o
   5  10  17      186.41      149.82     63.15 o
   6  10  17        0.57       28.56    125.49 o
   7  10  17       73.72       -2.04    110.73 o
   8  10  17        6.74       22.15     88.58 o
  -9  11  17      176.15       95.62    168.69 o
  -8  11  17       26.61       56.10     53.57 o
  -7  11  17       11.80      -46.86     46.86 o
  -6  11  17      209.81      188.81     46.36 o
  -5  11  17      268.86      220.56     37.97 o
  -4  11  17      323.68      328.88     35.16 o
  -3  11  17      664.73      688.38     52.63 o
  -2  11  17     1089.21     1060.50     44.14 o
  -1  11  17     1773.08     1777.68     85.74 o
   0  11  17     1051.58     1129.44     49.73 o
   1  11  17      769.91      676.04     43.36 o
   2  11  17       50.50        8.76     34.47 o
   3  11  17      299.90      254.83     45.23 o
   4  11  17     1018.74     1056.65     95.51 o
   5  11  17      754.73      749.54     74.33 o
   6  11  17      598.33      664.43     73.26 o
   7  11  17      634.32      528.19     68.55 o
   8  11  17      305.97      301.03     83.55 o
  -8  12  17      369.31      276.00     73.71 o
  -7  12  17      830.80     1008.03     87.95 o
  -6  12  17      891.59      910.10     75.14 o
  -5  12  17     1652.58     1874.58    125.76 o
  -4  12  17      311.95      317.67     40.82 o
  -3  12  17       70.76       60.22     22.73 o
  -2  12  17       38.67       22.15     20.88 o
  -1  12  17      929.77      938.93     76.27 o
   0  12  17     1034.11      965.25     84.81 o
   1  12  17     1308.03     1394.55    120.30 o
   2  12  17     1501.89     1674.33    120.51 o
   3  12  17     1325.56     1134.97     61.91 o
   4  12  17      762.83      684.42    103.36 o
   5  12  17       82.06       20.08     42.24 o
   6  12  17        3.51       10.91     66.44 o
   7  12  17       10.06       -4.92     66.44 o
   8  12  17      230.70       22.15    151.33 o
  -8  13  17       22.58      214.07    119.71 o
  -7  13  17       70.75      130.78     59.12 o
  -6  13  17        4.69        4.54     74.15 o
  -5  13  17      688.42      727.07     62.74 o
  -4  13  17      766.81      676.24     56.34 o
  -3  13  17     2567.72     2730.19    143.49 o
  -2  13  17     2309.01     2225.87     86.31 o
  -1  13  17     1593.47     1538.70    106.84 o
   0  13  17      798.37      834.87     48.30 o
   1  13  17       13.73       -5.33     27.65 o
   2  13  17      122.62      107.79     35.49 o
   3  13  17      122.02       60.22     51.67 o
   4  13  17      348.55      277.67    147.64 o
   5  13  17      115.66       81.45     49.43 o
   6  13  17      730.96      605.98    269.47 o
   7  13  17      118.01      105.81     87.57 o
  -7  14  17      222.50      137.30     84.56 o
  -6  14  17      118.98      120.88     59.40 o
  -5  14  17      868.37      788.44     92.71 o
  -4  14  17      451.77      396.92     51.34 o
  -3  14  17       42.72       66.81     33.03 o
  -2  14  17       39.23       -5.22     33.56 o
  -1  14  17      990.93      898.86     70.91 o
   0  14  17      624.43      590.13     64.50 o
   1  14  17      839.32      778.54     58.74 o
   2  14  17      620.19      673.35    140.27 o
   3  14  17       40.85       38.19     47.34 o
   4  14  17      594.58      510.86     95.97 o
   5  14  17        0.35      -47.34     47.34 o
   6  14  17      123.74      -75.99     86.91 o
  -6  15  17       39.53       -7.53     76.63 o
  -5  15  17      172.05      180.58     56.71 o
  -4  15  17       91.20       18.37     49.61 o
  -3  15  17      483.44      472.37     65.69 o
  -2  15  17      383.90      229.03     48.99 o
  -1  15  17      604.97      456.47     44.92 o
   0  15  17      386.76      327.27     82.94 o
   1  15  17       67.44       79.09     47.98 o
   2  15  17      258.08      268.34     70.13 o
   3  15  17        6.20       20.44     53.96 o
   4  15  17       53.39      -46.14     49.02 o
   5  15  17       22.88       71.77    129.18 o
   6  15  17      172.91       25.71     65.32 o
  -5  16  17       31.12       71.65     82.29 o
  -4  16  17       25.61       10.23     51.53 o
  -3  16  17        4.27       26.96     55.88 o
  -2  16  17        0.23       95.96    191.93 o
  -1  16  17        6.02      -11.68     47.99 o
   0  16  17       33.29       15.63     42.53 o
   1  16  17       40.13       71.36     62.75 o
   2  16  17      194.52      128.78     55.37 o
   3  16  17       50.71      -31.30     48.16 o
   4  16  17       50.78       26.99     49.76 o
   5  16  17        1.17      -81.80     84.89 o
  -4  17  17       10.16       81.84     78.63 o
  -3  17  17        5.16        6.87     92.27 o
  -2  17  17       13.09      -84.89     84.89 o
  -1  17  17       10.69       18.07    143.95 o
   0  17  17        0.54      109.78     55.58 o
   1  17  17       89.27      -30.35     92.27 o
   2  17  17        2.71       12.11     48.16 o
   3  17  17       54.13        9.84     54.43 o
   4  17  17       14.96      -33.96    114.42 o
  -3  18  17       18.45      -59.05    162.40 o
  -2  18  17       29.50      -25.45     74.48 o
  -1  18  17        2.97      -68.14     68.14 o
   0  18  17       30.76       35.54     70.32 o
   1  18  17      168.56       49.04     72.52 o
   2  18  17      112.37       27.68     60.07 o
 -10   0  18      633.97      570.50     70.87 o
  -9   0  18     1759.68     1933.70     98.79 o
  -8   0  18      817.65      842.37    103.36 o
  -7   0  18     2507.37     2831.21    384.02 o
  -6   0  18     1977.56     2076.32    114.46 o
  -5   0  18      978.48      908.38    121.82 o
  -4   0  18      222.24      231.72     34.45 o
  -3   0  18        2.54       -7.38     27.75 o
  -2   0  18       12.63       48.44     33.60 o
  -1   0  18     4442.46     4907.87    203.20 o
   0   0  18     2157.84     2308.72     83.58 o
   1   0  18      522.79      577.55     51.42 o
   2   0  18     5959.13     6357.08    373.25 o
   3   0  18     1226.29     1301.96    191.98 o
   4   0  18       93.73       90.69     36.91 o
   5   0  18       63.23       29.53     40.79 o
   6   0  18     1275.64     1399.96     93.98 o
   7   0  18      955.66      830.59     77.79 o
   8   0  18     1838.52     1965.92    141.81 o
   9   0  18     1145.60     1010.25    132.90 o
  10   0  18      247.92      -29.53    125.50 o
 -10   1  18      101.47       88.35     52.21 o
  -9   1  18       29.38       41.04     31.96 o
  -8   1  18        1.20        2.49     24.83 o
  -7   1  18      585.51      595.89     67.13 o
  -6   1  18      408.35      488.80     58.61 o
  -5   1  18     1421.43     1463.63     89.14 o
  -4   1  18     2494.51     2684.38     75.59 o
  -3   1  18     1934.15     1893.15     98.06 o
  -2   1  18     1666.09     1645.86     82.07 o
  -1   1  18      689.85      785.04     46.89 o
   0   1  18      846.05      802.32     34.04 o
   1   1  18      256.09      233.73     37.29 o
   2   1  18     1419.21     1458.07     55.02 o
   3   1  18     1897.45     2028.37    104.46 o
   4   1  18     5641.63     6258.05    148.42 o
   5   1  18     1770.30     1846.48     75.67 o
   6   1  18     2236.78     2490.16    108.72 o
   7   1  18     1834.73     1950.13    143.03 o
   8   1  18      274.02      229.81     92.70 o
   9   1  18      168.93      131.59     55.88 o
  10   1  18       46.17       92.68    195.62 o
 -10   2  18      212.32      210.37     77.42 o
  -9   2  18      598.12      584.30     72.46 o
  -8   2  18      516.06      549.49     46.88 o
  -7   2  18     1352.90     1483.40     59.95 o
  -6   2  18     1265.47     1321.92    118.40 o
  -5   2  18      570.68      551.33     55.13 o
  -4   2  18      472.55      516.03     32.75 o
  -3   2  18      112.51      197.92     28.17 o
  -2   2  18      183.38      145.03     25.88 o
  -1   2  18     1875.44     1966.17     92.73 o
   0   2  18     1109.09     1185.77     57.55 o
   1   2  18      904.71      914.70     50.09 o
   2   2  18     1456.35     1484.76     55.68 o
   3   2  18       72.20       44.80     29.96 o
   4   2  18        9.93       -4.57     25.57 o
   5   2  18        0.09       -6.40     24.18 o
   6   2  18      479.12      518.26     44.89 o
   7   2  18      379.78      305.78     47.27 o
   8   2  18      375.76      249.44     51.83 o
   9   2  18      792.20      690.57     80.38 o
  10   2  18      391.21      339.58    147.64 o
 -10   3  18        0.74       16.91     44.28 o
  -9   3  18        0.26       61.51     46.88 o
  -8   3  18       86.66       60.70     32.90 o
  -7   3  18        7.41        8.66     24.59 o
  -6   3  18      178.35      181.53     23.30 o
  -5   3  18      279.46      261.61     35.56 o
  -4   3  18      954.91      878.94     46.91 o
  -3   3  18      475.90      435.74     36.50 o
  -2   3  18     1059.33      987.70     65.01 o
  -1   3  18       80.97       59.76     19.93 o
   0   3  18       96.63       93.58     23.26 o
   1   3  18      113.17      134.40     25.66 o
   2   3  18      703.83      729.32     47.35 o
   3   3  18     1246.05     1274.61     61.81 o
   4   3  18      837.55      874.15     76.94 o
   5   3  18      146.91      115.29     29.93 o
   6   3  18      425.98      421.04     41.17 o
   7   3  18       56.73       57.11     37.38 o
   8   3  18      130.89      116.64     64.03 o
   9   3  18       71.48      -21.20     60.69 o
  10   3  18       16.85     -118.11    118.11 o
 -10   4  18       29.41       38.88     49.01 o
  -9   4  18        1.11       28.17     31.64 o
  -8   4  18      119.26      128.28     45.82 o
  -7   4  18       11.30        0.54     33.19 o
  -6   4  18       81.38       40.88     22.38 o
  -5   4  18       48.81       39.59     30.69 o
  -4   4  18        1.40       -6.85     18.17 o
  -3   4  18      413.29      424.76     40.95 o
  -2   4  18       15.84       -4.43     19.68 o
  -1   4  18       55.12       44.74     21.24 o
   0   4  18      100.04       38.54     20.57 o
   1   4  18      339.38      299.12     30.52 o
   2   4  18      123.79      106.33     26.75 o
   3   4  18      431.15      481.26     39.75 o
   4   4  18       44.00       13.93     29.96 o
   5   4  18       27.20       39.39     30.55 o
   6   4  18       31.17       -6.30     29.93 o
   7   4  18        0.06       -5.84     44.75 o
   8   4  18       17.83       10.46     42.55 o
   9   4  18        5.65      -46.67     80.78 o
 -10   5  18        2.97       32.33     46.92 o
  -9   5  18       29.88      -10.43     48.83 o
  -8   5  18       18.69      -10.04     29.14 o
  -7   5  18        0.37       -4.54     25.93 o
  -6   5  18       43.74       47.06     31.96 o
  -5   5  18      422.55      406.83     28.17 o
  -4   5  18      891.13      913.13     38.79 o
  -3   5  18       39.34       41.62     22.19 o
  -2   5  18     1059.66     1102.90     43.14 o
  -1   5  18      167.17      159.18     26.08 o
   0   5  18      565.66      580.81     57.54 o
   1   5  18        3.56       -0.84     24.06 o
   2   5  18      631.79      687.34     44.22 o
   3   5  18       23.78      -11.07     26.06 o
   4   5  18      519.86      522.47     49.59 o
   5   5  18        0.87       -0.28     32.91 o
   6   5  18      530.76      536.38     62.87 o
   7   5  18       72.08       47.68     33.70 o
   8   5  18        8.45      -41.16     41.16 o
   9   5  18       29.68      -73.23     73.23 o
 -10   6  18       22.36      -34.26     56.30 o
  -9   6  18      229.57      133.73     57.29 o
  -8   6  18        2.09       36.11     33.34 o
  -7   6  18      887.61      879.45     83.37 o
  -6   6  18      902.12      884.41     47.70 o
  -5   6  18      590.00      560.89     42.68 o
  -4   6  18      921.26      899.77     50.70 o
  -3   6  18      423.95      444.37     28.33 o
  -2   6  18     1180.70     1226.49     64.58 o
  -1   6  18     1276.03     1374.99     55.59 o
   0   6  18     2290.63     2411.17    181.93 o
   1   6  18     1496.97     1451.63     62.81 o
   2   6  18      532.24      593.30     70.33 o
   3   6  18       77.40       89.67     61.80 o
   4   6  18       86.55      108.66     41.55 o
   5   6  18       59.54       20.95     30.55 o
   6   6  18      152.06      104.63     35.95 o
   7   6  18       18.49       19.20     72.38 o
   8   6  18      441.56      449.42    108.10 o
   9   6  18      383.44      329.19    221.47 o
  -9   7  18       28.13       18.62     43.88 o
  -8   7  18       19.04       -8.52     42.95 o
  -7   7  18      131.85      121.69     28.42 o
  -6   7  18      208.74      195.31     48.92 o
  -5   7  18     1221.29     1243.41     86.12 o
  -4   7  18     1107.45     1173.95     80.05 o
  -3   7  18      994.30     1040.51     76.45 o
  -2   7  18     2275.50     2442.07    103.88 o
  -1   7  18      241.41      167.65     30.60 o
   0   7  18      473.51      462.99     35.70 o
   1   7  18       18.13        3.89     28.19 o
   2   7  18      744.81      745.49     74.87 o
   3   7  18     1055.89      979.38     56.12 o
   4   7  18     2646.72     2845.08     98.82 o
   5   7  18     1061.57     1049.34     62.70 o
   6   7  18     1667.37     1746.65    214.86 o
   7   7  18      443.44      535.16     74.63 o
   8   7  18      208.11       93.82     61.49 o
   9   7  18      197.25      211.56    106.20 o
  -9   8  18      862.15      895.94     94.08 o
  -8   8  18     1007.17     1126.87     73.81 o
  -7   8  18      951.24     1091.49     85.97 o
  -6   8  18      686.29      702.07     43.14 o
  -5   8  18      134.62      113.00     23.88 o
  -4   8  18      111.32       96.59     25.56 o
  -3   8  18       74.66       66.14     17.47 o
  -2   8  18      102.10       69.83     23.56 o
  -1   8  18      189.94      218.54     29.22 o
   0   8  18     2019.07     2110.38    130.93 o
   1   8  18     2120.60     2164.62    104.23 o
   2   8  18     2920.96     3127.53    194.20 o
   3   8  18      649.99      621.85     94.37 o
   4   8  18      145.04      122.31     41.01 o
   5   8  18       86.24       43.74     43.63 o
   6   8  18      646.89      714.22     67.93 o
   7   8  18      519.54      567.43    306.37 o
   8   8  18     1203.92     1052.91    104.23 o
   9   8  18      484.81      494.62    118.71 o
  -9   9  18       40.31      111.50     59.56 o
  -8   9  18       23.78       -5.10     47.71 o
  -7   9  18      163.73      111.12     44.17 o
  -6   9  18      738.76      735.50     65.80 o
  -5   9  18      944.18      995.85     48.59 o
  -4   9  18     1097.42     1144.36     47.76 o
  -3   9  18     1345.30     1329.20     52.81 o
  -2   9  18      240.38      215.67     22.68 o
  -1   9  18      537.19      551.59     36.73 o
   0   9  18      166.11      164.98     35.07 o
   1   9  18       14.51        3.93     24.86 o
   2   9  18      647.05      666.84     48.99 o
   3   9  18     1866.14     1981.95     95.03 o
   4   9  18     1312.23     1273.05     71.57 o
   5   9  18     2056.14     2304.39    354.96 o
   6   9  18     1394.14     1462.92    324.87 o
   7   9  18      439.72      304.52    132.88 o
   8   9  18      276.09      254.77    107.27 o
  -9  10  18      318.27      236.23    169.79 o
  -8  10  18      919.57      939.93     85.19 o
  -7  10  18      737.13      781.66     71.40 o
  -6  10  18      516.66      498.87     55.69 o
  -5  10  18      336.07      338.30     28.07 o
  -4  10  18        8.41       26.83     25.86 o
  -3  10  18       28.37       20.14     30.05 o
  -2  10  18      240.15      250.27     50.63 o
  -1  10  18      686.26      765.14     56.31 o
   0  10  18      229.74      146.46     36.77 o
   1  10  18      656.48      611.51     59.46 o
   2  10  18      591.32      465.24     44.98 o
   3  10  18      150.01      108.81     44.79 o
   4  10  18        3.64       45.65     35.70 o
   5  10  18      185.09      196.29    107.04 o
   6  10  18        1.98       34.45     59.42 o
   7  10  18      764.29      782.49    180.88 o
   8  10  18      215.04      278.58     89.27 o
  -8  11  18        2.11      -45.22     52.01 o
  -7  11  18        1.68       77.24     49.72 o
  -6  11  18       51.49       59.38     37.44 o
  -5  11  18      149.78       92.14     39.42 o
  -4  11  18     1015.04     1026.27     75.66 o
  -3  11  18      652.99      667.50     39.70 o
  -2  11  18       25.81        1.18     12.79 o
  -1  11  18      156.10      145.92     23.92 o
   0  11  18      232.33      235.67     34.67 o
   1  11  18      153.27      124.93     28.83 o
   2  11  18      237.32      167.91     35.07 o
   3  11  18      587.99      644.50     58.22 o
   4  11  18       32.16       46.75     52.82 o
   5  11  18      671.53      667.73    221.48 o
   6  11  18      128.75      115.65     55.50 o
   7  11  18      149.40       94.17    132.88 o
   8  11  18      141.28      107.64    247.30 o
  -8  12  18       51.30       59.35     76.82 o
  -7  12  18       25.28       74.08     55.01 o
  -6  12  18       84.19       93.98     77.78 o
  -5  12  18      400.51      377.28     55.41 o
  -4  12  18       34.71       17.53     21.31 o
  -3  12  18      267.71      190.94     50.69 o
  -2  12  18        0.15       -3.97     13.09 o
  -1  12  18       77.10       56.54     26.69 o
   0  12  18        0.97       37.28     26.78 o
   1  12  18       54.27       14.76     30.14 o
   2  12  18      363.54      430.40     50.66 o
   3  12  18        0.23      -27.07     33.01 o
   4  12  18      119.77      247.71     70.13 o
   5  12  18      155.46      185.31     55.19 o
   6  12  18       34.04       53.75     55.36 o
   7  12  18       95.25       13.84     81.58 o
  -7  13  18       21.21        3.75     54.74 o
  -6  13  18       66.41       97.57     52.98 o
  -5  13  18       35.92       59.38     33.87 o
  -4  13  18        4.60       21.03     39.42 o
  -3  13  18       33.57      -19.91     19.91 o
  -2  13  18      157.62      146.91     17.57 o
  -1  13  18       46.41       -3.02     25.34 o
   0  13  18       80.25       84.04     34.03 o
   1  13  18        2.69      -11.91     36.04 o
   2  13  18        0.00      -25.50     55.36 o
   3  13  18       41.02      -42.74     47.76 o
   4  13  18       69.26       22.71    107.04 o
   5  13  18        4.48       12.20     47.34 o
   6  13  18        1.65        7.38     88.58 o
  -6  14  18      129.97      138.24     55.18 o
  -5  14  18       26.91       35.58     46.10 o
  -4  14  18       29.01       72.14     40.41 o
  -3  14  18      151.78      151.30     68.72 o
  -2  14  18      479.92      426.60     45.76 o
  -1  14  18      762.28      742.61     87.72 o
   0  14  18      250.77      171.35     64.75 o
   1  14  18      446.45      380.14     63.63 o
   2  14  18      206.31      272.99     81.20 o
   3  14  18      162.64       52.49    118.11 o
   4  14  18       48.43       34.45     55.50 o
   5  14  18        1.43       29.53     59.42 o
   6  14  18       72.43       59.06     81.20 o
  -6  15  18      114.53      151.15     91.44 o
  -5  15  18      179.29      191.79     95.73 o
  -4  15  18      515.32      304.88     67.61 o
  -3  15  18      691.76      679.47     92.28 o
  -2  15  18      298.74      263.81     58.70 o
  -1  15  18      225.91      188.29     79.18 o
   0  15  18       24.51       14.76    120.05 o
   1  15  18       74.22      120.57     59.06 o
   2  15  18       63.97       42.81     59.06 o
   3  15  18      225.84      121.42     99.66 o
   4  15  18      217.41      157.19     73.82 o
   5  15  18      302.51      339.81    250.99 o
  -5  16  18       73.68      199.31    155.02 o
  -4  16  18        6.08      -10.68     65.77 o
  -3  16  18        3.66       10.04     70.13 o
  -2  16  18      393.12      289.75     90.11 o
  -1  16  18      793.16      817.28     88.45 o
   0  16  18      323.01      196.53     69.50 o
   1  16  18      658.68      526.28     73.83 o
   2  16  18      201.13      300.19    107.04 o
   3  16  18      544.33      396.40    129.19 o
   4  16  18      144.49       80.36    140.26 o
  -3  17  18      317.69      414.22    115.29 o
  -2  17  18       31.29      -46.43     80.78 o
  -1  17  18      236.72      110.34     85.14 o
   0  17  18        6.49       23.70    162.40 o
   1  17  18        0.25       42.38     66.91 o
   2  17  18        4.71       11.20     77.51 o
   3  17  18      235.31      184.55     72.63 o
 -10   1  19       21.53      -20.77     59.28 o
  -9   1  19        0.03        7.46     40.49 o
  -8   1  19      354.66      334.69     38.14 o
  -7   1  19      135.31      147.98     35.16 o
  -6   1  19      308.14      306.53     46.15 o
  -5   1  19      136.36      104.71     25.56 o
  -4   1  19      308.42      305.13     35.96 o
  -3   1  19       20.44      -20.31     36.97 o
  -2   1  19      151.47       78.48     23.30 o
  -1   1  19       69.43       25.20     22.38 o
   0   1  19        0.20        7.72     18.13 o
   1   1  19        0.40        6.32     28.77 o
   2   1  19       40.96       18.45     23.78 o
   3   1  19      406.53      472.43     38.14 o
   4   1  19     1084.80     1141.41     67.14 o
   5   1  19      238.26      219.13     38.36 o
   6   1  19      800.42      834.21     55.89 o
   7   1  19        6.11       17.06     29.18 o
   8   1  19        0.00      -46.92     46.92 o
   9   1  19       32.89       87.75     55.70 o
 -10   2  19      425.02      495.74     62.75 o
  -9   2  19      247.65      280.30     75.59 o
  -8   2  19      391.15      393.54     49.26 o
  -7   2  19      469.94      471.08     67.53 o
  -6   2  19      148.86       90.07     33.41 o
  -5   2  19       55.82       36.52     23.30 o
  -4   2  19     1436.83     1419.58     55.25 o
  -3   2  19     1784.66     1895.78     80.52 o
  -2   2  19      752.48      750.25     44.50 o
  -1   2  19     1642.63     1577.89    121.50 o
   0   2  19       82.72       89.98     25.57 o
   1   2  19     1635.35     1659.33     92.73 o
   2   2  19     1706.96     1851.07     67.74 o
   3   2  19      394.65      373.90     38.78 o
   4   2  19      714.86      747.89     47.93 o
   5   2  19      198.09      241.13     33.77 o
   6   2  19      438.86      382.61     61.80 o
   7   2  19      727.07      697.04     69.05 o
   8   2  19      709.80      839.54     89.09 o
   9   2  19       47.61       36.43     65.68 o
 -10   3  19       21.62       13.00     45.12 o
  -9   3  19       27.00       -0.89     46.62 o
  -8   3  19      399.89      385.71     78.85 o
  -7   3  19      105.28       73.82     29.22 o
  -6   3  19     1300.28     1273.46     80.97 o
  -5   3  19     1504.85     1621.20     59.78 o
  -4   3  19     1490.83     1579.11     52.72 o
  -3   3  19     2172.00     2211.49    129.61 o
  -2   3  19      205.50      191.94     34.80 o
  -1   3  19        3.40       -5.74     19.36 o
   0   3  19      300.69      299.10     29.84 o
   1   3  19     2699.75     2920.40    114.27 o
   2   3  19     1446.00     1462.52     53.26 o
   3   3  19     2070.82     2367.34     83.14 o
   4   3  19     2370.19     2533.56     86.11 o
   5   3  19      795.86      802.55     60.11 o
   6   3  19     1178.69     1279.51     64.87 o
   7   3  19       36.98       54.63     45.82 o
   8   3  19        0.33        9.71     72.45 o
   9   3  19        0.98       24.61    110.19 o
 -10   4  19      231.38      208.29     77.92 o
  -9   4  19      323.91      388.79     86.31 o
  -8   4  19      415.55      382.80     75.65 o
  -7   4  19      252.93      203.99     36.23 o
  -6   4  19       33.41       41.20     40.75 o
  -5   4  19      361.20      335.08     30.60 o
  -4   4  19      381.52      344.39     29.22 o
  -3   4  19     4548.22     4601.18    162.37 o
  -2   4  19     2660.76     2869.67    115.84 o
  -1   4  19     8546.28     9417.22    407.71 o
   0   4  19     4053.21     4307.19    177.59 o
   1   4  19     2937.41     3219.26     84.20 o
   2   4  19     1148.38     1206.30     80.99 o
   3   4  19      154.73      123.18     30.55 o
   4   4  19      120.99       71.00     31.68 o
   5   4  19      697.47      714.69     50.69 o
   6   4  19      122.61      120.08     42.12 o
   7   4  19      194.82      145.71     41.19 o
   8   4  19      977.81      867.24    103.79 o
   9   4  19      371.96      200.65    101.69 o
  -9   5  19        2.60      -30.17     39.89 o
  -8   5  19       81.32       16.09     37.98 o
  -7   5  19      129.11       83.27     26.44 o
  -6   5  19      424.54      527.30     66.06 o
  -5   5  19      670.74      675.92     61.68 o
  -4   5  19      664.12      688.25     35.71 o
  -3   5  19     3717.97     3872.02    140.75 o
  -2   5  19      343.17      304.18     30.60 o
  -1   5  19       28.82        9.99     22.49 o
   0   5  19      240.40      297.36     41.56 o
   1   5  19     2713.75     3017.72    186.56 o
   2   5  19     3358.51     3505.62    106.87 o
   3   5  19     4122.68     4654.14    133.29 o
   4   5  19     2221.93     2407.90     84.42 o
   5   5  19      575.39      737.29     51.43 o
   6   5  19      573.15      561.96     52.27 o
   7   5  19      138.28      127.50     41.68 o
   8   5  19       40.61       -4.26     50.90 o
   9   5  19       36.24       87.68     76.06 o
  -9   6  19      320.55      336.01     61.00 o
  -8   6  19      271.00      200.79     46.88 o
  -7   6  19       91.11       72.41     30.80 o
  -6   6  19       41.08       61.95     40.49 o
  -5   6  19       12.11       40.63     26.77 o
  -4   6  19      460.47      415.74     35.35 o
  -3   6  19     1287.60     1278.19     47.48 o
  -2   6  19     1363.42     1510.07     63.54 o
  -1   6  19     2595.59     2509.57     74.04 o
   0   6  19     4141.51     4312.65    258.14 o
   1   6  19     1240.99     1393.89     90.88 o
   2   6  19      857.76      844.35     91.60 o
   3   6  19      787.10      882.30    111.89 o
   4   6  19       10.47      -11.22     25.83 o
   5   6  19      187.28      233.02     40.15 o
   6   6  19      117.81       87.63     38.62 o
   7   6  19      470.36      370.57     63.17 o
   8   6  19      190.86      117.85     52.58 o
   9   6  19      260.26      158.50     84.67 o
  -9   7  19        2.40      -31.19     40.41 o
  -8   7  19       15.43       56.62     45.75 o
  -7   7  19      338.15      336.60     36.34 o
  -6   7  19       66.52       23.81     27.70 o
  -5   7  19       68.68       25.38     25.81 o
  -4   7  19      214.33      208.48     26.52 o
  -3   7  19       58.09       50.75     18.89 o
  -2   7  19       45.47       29.26     21.06 o
  -1   7  19      398.95      370.98     35.08 o
   0   7  19       63.97       13.84     28.33 o
   1   7  19        6.95       -8.19     29.22 o
   2   7  19      303.01      251.81     40.10 o
   3   7  19      731.04      731.75     50.98 o
   4   7  19      619.66      634.81     59.19 o
   5   7  19      736.23      893.03     60.77 o
   6   7  19      307.86      358.95     84.61 o
   7   7  19      239.39      110.73     81.20 o
   8   7  19        1.48       -3.12     70.13 o
  -9   8  19       31.65       45.66     57.05 o
  -8   8  19       59.98       59.35     45.90 o
  -7   8  19        8.46      -27.26     41.55 o
  -6   8  19        0.35      -29.83     29.83 o
  -5   8  19      388.47      399.36     44.75 o
  -4   8  19      100.19       80.20     25.56 o
  -3   8  19       44.57       47.98     23.49 o
  -2   8  19      225.26      265.42     29.22 o
  -1   8  19      480.43      485.11     42.26 o
   0   8  19      175.53      130.35     34.20 o
   1   8  19       70.00       51.99     31.07 o
   2   8  19      175.56      101.82     45.60 o
   3   8  19      786.09      767.68     54.10 o
   4   8  19       10.99        3.86     33.56 o
   5   8  19      317.75      277.83     71.97 o
   6   8  19       98.61      169.78     66.44 o
   7   8  19       66.54      189.32    162.40 o
   8   8  19       10.26      -11.53     61.87 o
  -8   9  19      283.42      198.68     53.43 o
  -7   9  19       65.71      -16.89     39.00 o
  -6   9  19      142.86      131.00     37.63 o
  -5   9  19      252.94      273.73     59.84 o
  -4   9  19        8.31      -31.93     31.93 o
  -3   9  19      436.93      477.60     26.63 o
  -2   9  19      256.31      214.44     27.67 o
  -1   9  19       15.45       -3.56     21.06 o
   0   9  19       65.72       62.23     35.07 o
   1   9  19      142.06       87.62     31.07 o
   2   9  19        3.06       20.06     46.49 o
   3   9  19      362.73      419.11     48.32 o
   4   9  19       38.91      -13.67     35.06 o
   5   9  19        8.90      -66.44     66.44 o
   6   9  19      209.38      177.74     62.60 o
   7   9  19      151.35       -3.44    103.35 o
   8   9  19       81.65      147.64     99.18 o
  -8  10  19       93.45      130.89     55.43 o
  -7  10  19       54.33       56.91     60.19 o
  -6  10  19       38.37       12.12     42.23 o
  -5  10  19       17.27       -6.03     23.44 o
  -4  10  19      190.84      107.47     28.31 o
  -3  10  19      200.61      217.22     31.94 o
  -2  10  19       34.12       27.68     18.08 o
  -1  10  19      463.21      438.76     40.10 o
   0  10  19       63.21       85.53     39.63 o
   1  10  19      705.02      640.01     78.85 o
   2  10  19      406.07      370.20     47.24 o
   3  10  19      106.55      149.96     40.47 o
   4  10  19      109.52       34.34     52.11 o
   5  10  19      483.19      474.95     84.39 o
   6  10  19      189.20      144.78     61.49 o
   7  10  19      274.07      164.87     66.03 o
  -8  11  19      174.68      126.55     83.27 o
  -7  11  19      639.19      831.59    100.47 o
  -6  11  19      558.39      507.34     67.13 o
  -5  11  19      688.60      788.09    111.89 o
  -4  11  19      247.20      239.28     48.00 o
  -3  11  19      198.54      227.46     29.91 o
  -2  11  19      259.14      228.53     24.22 o
  -1  11  19      160.99      173.05     39.25 o
   0  11  19        0.17       22.26     26.77 o
   1  11  19      255.21      224.36     34.15 o
   2  11  19      449.23      409.17     56.68 o
   3  11  19     1029.08     1104.97    106.21 o
   4  11  19      844.11      791.10     95.53 o
   5  11  19      904.04     1074.14    180.88 o
   6  11  19      233.69       87.85     77.51 o
   7  11  19       14.92       69.03     74.78 o
  -7  12  19      179.79      202.86     91.68 o
  -6  12  19       95.74       31.98     46.26 o
  -5  12  19       91.02       92.28     59.67 o
  -4  12  19      168.07      156.16     29.51 o
  -3  12  19      536.81      552.92     42.06 o
  -2  12  19     1212.36     1286.77     72.60 o
  -1  12  19     1110.30     1146.34     90.03 o
   0  12  19     1978.52     2305.78    119.65 o
   1  12  19     1195.02     1103.89    108.79 o
   2  12  19      220.15      189.47     62.75 o
   3  12  19       56.21      -29.53     51.67 o
   4  12  19       45.50       -0.59    162.40 o
   5  12  19       55.77      -25.68    121.80 o
   6  12  19      339.72      306.43     75.20 o
  -7  13  19      133.60      155.02     88.74 o
  -6  13  19      251.95      241.39     61.60 o
  -5  13  19      278.46      173.91     47.69 o
  -4  13  19     1386.28     1401.52     96.97 o
  -3  13  19      448.15      416.37     84.56 o
  -2  13  19      396.42      402.54     54.76 o
  -1  13  19       22.01        5.60     23.52 o
   0  13  19      405.96      455.35     54.72 o
   1  13  19      401.10      276.71     57.91 o
   2  13  19     1393.71     1727.97    350.72 o
   3  13  19      485.62      397.16     69.29 o
   4  13  19      695.03      469.38     92.28 o
   5  13  19      430.30      290.02    184.56 o
   6  13  19       67.55       61.52    118.11 o
  -6  14  19      106.44      -60.15     60.15 o
  -5  14  19       13.57       58.35     69.26 o
  -4  14  19       49.78       31.89     49.58 o
  -3  14  19      176.49       34.80     45.22 o
  -2  14  19     1148.45     1047.75    166.91 o
  -1  14  19      644.57      721.46     84.08 o
   0  14  19     1718.43     1664.45    280.59 o
   1  14  19      430.68      471.92    103.35 o
   2  14  19      189.69      189.64    103.35 o
   3  14  19      146.30      148.35    158.71 o
   4  14  19       47.37      -47.24    143.95 o
   5  14  19       29.97      -11.07     56.02 o
  -5  15  19       29.37       53.65     82.24 o
  -4  15  19      146.37      156.99     81.20 o
  -3  15  19        3.40      154.07    162.40 o
  -2  15  19       71.83      -63.67     79.20 o
  -1  15  19        1.86        2.00     78.77 o
   0  15  19       57.75      180.12    121.80 o
   1  15  19       36.37       44.29     88.58 o
   2  15  19      388.69      362.73    236.23 o
   3  15  19      150.52      132.64     66.65 o
   4  15  19      144.34       93.51     59.42 o
  -4  16  19       76.09      376.48    199.31 o
  -3  16  19       12.36       13.53     90.10 o
  -2  16  19       51.31       51.25     78.54 o
  -1  16  19        0.23      -52.85     63.85 o
   0  16  19       97.81      -32.81     88.58 o
   1  16  19       75.72      112.16     79.78 o
   2  16  19       76.39      115.65     66.03 o
   3  16  19      225.29       75.01     66.65 o
  -2  17  19       54.89      -29.53    110.73 o
  -1  17  19       51.85     -104.00    104.00 o
   0  17  19        5.00       22.15     88.58 o
   1  17  19        1.43      125.49     81.20 o
  -9   0  20       95.97       80.04     49.38 o
  -8   0  20      612.55      782.33    110.74 o
  -7   0  20        0.16       -8.77     99.65 o
  -6   0  20      460.92      346.97     59.06 o
  -5   0  20     1691.31     1690.95     88.61 o
  -4   0  20      895.83      753.07     66.45 o
  -3   0  20     3041.97     3441.93    132.95 o
  -2   0  20     2778.33     3018.87    110.75 o
  -1   0  20     1047.28     1068.37    140.28 o
   0   0  20      546.50      559.95     50.30 o
   1   0  20     1084.07     1112.59     69.30 o
   2   0  20      107.29      110.73     36.85 o
   3   0  20       19.41      -25.84     37.98 o
   4   0  20      334.43      379.93     58.51 o
   5   0  20     2767.18     3035.06    133.09 o
   6   0  20     1392.00     1389.61    110.75 o
   7   0  20     2153.86     2225.52    166.15 o
   8   0  20      524.19      602.94    108.14 o
   9   0  20      249.33      177.17    147.64 o
  -9   1  20      487.23      430.90     56.12 o
  -8   1  20     1221.21     1316.84     68.22 o
  -7   1  20      943.00     1039.40     69.98 o
  -6   1  20     3434.32     3745.88    126.84 o
  -5   1  20     1164.17     1263.22     64.55 o
  -4   1  20      125.64      183.22     50.77 o
  -3   1  20      648.23      655.72     38.39 o
  -2   1  20      313.62      239.87     38.36 o
  -1   1  20       28.64       17.25     21.99 o
   0   1  20     1010.13     1106.79     44.63 o
   1   1  20       52.75       -3.96     24.06 o
   2   1  20     1466.23     1582.39     63.19 o
   3   1  20     2104.70     2246.09     97.00 o
   4   1  20      803.97      780.95     48.10 o
   5   1  20      965.71      976.62     86.32 o
   6   1  20      184.90       19.28     35.62 o
   7   1  20      210.50      176.83     48.44 o
   8   1  20      270.90      241.32     62.69 o
   9   1  20      524.50      392.40    109.97 o
  -9   2  20       13.44      -15.17     57.32 o
  -8   2  20       16.74        0.40     39.92 o
  -7   2  20        0.03      -22.47     24.29 o
  -6   2  20        2.65       -1.30     22.49 o
  -5   2  20      138.03      126.17     27.67 o
  -4   2  20      539.98      500.40     39.84 o
  -3   2  20      666.58      664.90     74.46 o
  -2   2  20     3469.75     3474.13    230.37 o
  -1   2  20     1987.56     2083.73    144.76 o
   0   2  20     1884.35     1970.07    107.65 o
   1   2  20      268.44      235.06     32.07 o
   2   2  20      215.47      243.54     30.72 o
   3   2  20       88.46       71.69     36.84 o
   4   2  20      450.12      461.61     43.36 o
   5   2  20     1205.11     1191.18     65.00 o
   6   2  20      490.93      434.16     48.61 o
   7   2  20      686.57      667.21     64.12 o
   8   2  20      310.97      150.53     81.90 o
   9   2  20      237.85      150.68     88.28 o
  -9   3  20       63.20       49.26     35.95 o
  -8   3  20      149.28      195.49     38.20 o
  -7   3  20      225.03      244.70     43.36 o
  -6   3  20       87.21       48.99     27.67 o
  -5   3  20      534.69      526.97     35.61 o
  -4   3  20      905.99      922.80     44.56 o
  -3   3  20      347.94      327.47     79.42 o
  -2   3  20      397.51      343.86     33.03 o
  -1   3  20       19.58       25.23     33.03 o
   0   3  20      343.07      347.66     32.21 o
   1   3  20     1588.87     1567.59     56.67 o
[truncated: 59,833 more chars]
